# Supplementary material for: Genome-driven integrated classification of breast cancer validated in over 7,500 samples
Source: Genome Biol. 2014 Aug 28;15(8):431. doi: 10.1186/s13059-014-0431-1 (PMC4166472; doi:10.1186/s13059-014-0431-1)
Supplement: Additional file 8: — Molecular subtyping of cell lines. SCMGENE, PAM50 and IntClust subtypes of breast cancer cell lines based on data from both datasets (Sanger COSMIC and CCLE). [file 13059_2014_431_MOESM8_ESM.txt]

cell_line	sanger_intclust_copy_number	sanger_intclust_expression	sanger_intclust_combined_cn_exp	sanger_scmgene	sanger_pam50	ccle_intclust_copy_number	ccle_intclust_expression	ccle_intclust_combined_cn_exp	ccle_scmgene	ccle_pam50
AU565	5	NA	NA	NA	NA	5	5	5	HER2+	Her2
BT-20	10	4	4	ER+/HER2- Low Prolif	LumA	10	4	4	ER-/HER2-	Basal
BT-474	5	NA	NA	NA	NA	5	5	5	HER2+	LumA
BT-549	10	3	3	ER-/HER2-	Normal	9	4	4	ER-/HER2-	Basal
CAL-120	4	4	4	ER+/HER2- High Prolif	Basal	6	4	4	ER-/HER2-	Basal
CAL-148	8	8	8	ER-/HER2-	LumB	8	8	8	ER-/HER2-	Her2
CAL-51	4	4	4	ER-/HER2-	Basal	4	4	4	ER-/HER2-	Basal
CAL-85-1	4	4	4	ER-/HER2-	Basal	10	4	4	ER-/HER2-	Basal
CAMA-1	6	6	6	ER+/HER2- Low Prolif	LumA	6	6	6	ER-/HER2-	LumB
EFM-19	9	7	8	ER+/HER2- Low Prolif	LumA	9	8	8	ER+/HER2- High Prolif	LumA
HCC1143	9	7	7	ER-/HER2-	Basal	9	9	9	ER-/HER2-	Basal
HCC1187	10	10	10	ER-/HER2-	Basal	8	3	3	ER-/HER2-	Basal
HCC1395	10	4	4	ER-/HER2-	Basal	9	4	4	ER-/HER2-	Basal
HCC1419	9	9	9	HER2+	LumA	9	9	9	HER2+	LumA
HCC1569	9	NA	NA	NA	NA	9	9	9	HER2+	Basal
HCC1599	9	3	3	ER+/HER2- Low Prolif	Basal	9	10	10	ER-/HER2-	Basal
HCC1806	10	7	7	ER-/HER2-	Basal	9	4	4	ER-/HER2-	Basal
HCC1937	9	4	4	ER-/HER2-	Basal	9	9	9	ER-/HER2-	Basal
HCC1954	5	5	5	ER-/HER2-	LumA	5	5	5	HER2+	Basal
HCC2157	9	9	9	ER+/HER2- High Prolif	Normal	9	9	9	ER-/HER2-	Basal
HCC2218	1	1	1	ER-/HER2-	LumA	1	1	1	HER2+	LumA
HCC38	4	4	4	ER-/HER2-	Basal	1	4	4	ER-/HER2-	Basal
HCC70	10	3	3	ER-/HER2-	Basal	9	3	3	ER-/HER2-	Basal
MCF7	1	1	1	ER+/HER2- High Prolif	LumA	1	1	1	ER+/HER2- High Prolif	LumA
MDA-MB-134-VI	2	2	2	ER+/HER2- Low Prolif	LumB	6	2	2	ER+/HER2- Low Prolif	LumA
MDA-MB-157	9	4	4	ER-/HER2-	Her2	9	1	1	ER-/HER2-	Basal
MDA-MB-175-VII	2	2	2	ER-/HER2-	LumA	9	2	2	ER-/HER2-	LumA
MDA-MB-231	4	4	4	ER-/HER2-	Normal	4	4	4	ER-/HER2-	Basal
MDA-MB-361	1	1	1	ER-/HER2-	LumB	1	1	1	HER2+	Her2
MDA-MB-415	4	4	4	ER-/HER2-	LumA	4	3	3	ER-/HER2-	LumA
MDA-MB-453	1	8	8	ER-/HER2-	LumA	9	1	1	ER-/HER2-	Her2
MDA-MB-468	3	3	3	ER-/HER2-	Basal	10	3	3	ER-/HER2-	Basal
T-47D	1	2	3	ER+/HER2- High Prolif	LumA	9	8	8	ER+/HER2- High Prolif	LumB
UACC-812	5	5	5	ER+/HER2- High Prolif	LumA	5	5	5	HER2+	LumA
UACC-893	5	NA	NA	NA	NA	9	5	5	HER2+	Her2
ZR-75-30	5	8	5	HER2+	LumA	9	8	8	HER2+	LumA
