# Supplementary material for: Genome-driven integrated classification of breast cancer validated in over 7,500 samples
Source: Genome Biol. 2014 Aug 28;15(8):431. doi: 10.1186/s13059-014-0431-1 (PMC4166472; doi:10.1186/s13059-014-0431-1)
Supplement: Additional file 17: — Annotated R and Stata code for reproduction of reported analyses. [file 13059_2014_431_MOESM17_ESM.zip]

Archive with 21 entries (20 files):
- classifier_functions.R
- ClassifyAllStudies.R
- ClassifyCellLines.R
- ClinicalTrials.txt
- __MACOSX/
- __MACOSX/._ClinicalTrials.txt
- first_batch_Samples2keep.txt
- __MACOSX/._first_batch_Samples2keep.txt
- GetTargets.R
- iC10_pam50_threeGene.R
- index.txt
- second_batch_Sample2keep.txt
- __MACOSX/._second_batch_Sample2keep.txt
- stata_code_additional_file.do
- __MACOSX/._stata_code_additional_file.do
- SupplementaryFigure5.R
- SupplementaryFigure6.R
- TCGA_Breast.txt
- __MACOSX/._TCGA_Breast.txt
- TCGA_Reproducibility.R
- TCGAGWPlot.R
