# Supplementary material for: Genome-driven integrated classification of breast cancer validated in over 7,500 samples
Source: Genome Biol. 2014 Aug 28;15(8):431. doi: 10.1186/s13059-014-0431-1 (PMC4166472; doi:10.1186/s13059-014-0431-1)
Supplement: Additional file 17: — Annotated R and Stata code for reproduction of reported analyses. [file 13059_2014_431_MOESM17_ESM.zip › classifier_functions.R]

ThreeGene <- function(x, model="EEI") {
require(genefu)
    if ((length(which(rownames(x) == "ESR1")) > 0) &
        (length(which(rownames(x) == "ERBB2")) > 0) &
        (length(which(rownames(x) == "AURKA")) > 0)) {
        cat("Doing Three-Gene\n")
    ids <- which(rownames(x) == "ESR1")
    ESR1 <- x[ids,,drop=F]
    ESR1 <- apply(ESR1, 1, IQR, na.rm=TRUE)
    ESR1 <- which.max(ESR1)
    ESR1 <- data.frame("probe"=ids[ESR1],
                       "EntrezGene.ID"=ids[ESR1], "coefficient"=1)
    ids <- which(rownames(x) == "ERBB2")
    ERBB2 <- x[ids,,drop=F]
    ERBB2 <- apply(ERBB2, 1, IQR, na.rm=TRUE)
    ERBB2 <- which.max(ERBB2)
    ERBB2 <- data.frame("probe"=ids[ERBB2],
                       "EntrezGene.ID"=ids[ERBB2], "coefficient"=1)
    ids <- which(rownames(x) == "AURKA")
    AURKA <- x[ids,,drop=F]
    AURKA <- apply(AURKA, 1, IQR, na.rm=TRUE)
    AURKA <- which.max(AURKA)
    AURKA <- data.frame("probe"=ids[AURKA],
                       "EntrezGene.ID"=ids[AURKA], "coefficient"=1)
    Annot <- cbind(1:nrow(x), 1:nrow(x))
    colnames(Annot) <- c("probe", "EntrezGene.ID")
    rownames(x) <- 1:nrow(x)
    rownames(Annot) <- rownames(x)
        if (abs(mean(x[1,], na.rm=T)) > 0.05) {
        dn <- dimnames(x)
    x <- t(apply(x, 1, scale))
    dimnames(x) <- dn
    }
    x <- t(x)
        scmgene.tr <- try(subtype.cluster(module.ESR1=ESR1,
                                            module.ERBB2=ERBB2,
                                      module.AURKA=AURKA,
                                      data=x , annot=Annot, do.mapping=TRUE,
                                      do.scale=FALSE, plot=TRUE, verbose=T,
                                      model=model))
        if (class(scmgene.tr)!="try-error") {
        tmp <- scmgene.tr$subtype2
    } else {
        tmp <- rep(NA, nrow(x))
        names(tmp) <- rownames(x)
    }
} else {
    tmp <- rep(NA, ncol(x))
        names(tmp) <- colnames(x)
}
    tmp
}


classifySubtype = function(Data, centroidFiles, iqrFilter = NULL, zScore = TRUE,medianCentre = TRUE, percentagePos = 0.5, ER=NULL, writeOutput=FALSE, outputPath="Results/", outputNames =NULL){

if(zScore){

	me = apply(Data, 2, mean,na.rm=TRUE)
	sd = apply(Data, 2, sd, na.rm=TRUE)


	transData = matrix(nrow=nrow(Data), ncol=ncol(Data))

	for(i in 1:ncol(transData)){

		transData[,i] = (Data[,i] - me[i]) / sd[i]

	}

}

else transData = Data

if(medianCentre)  {

	if(is.null(ER)){
		#Median-centre the probes

		med = apply(transData, 1, median,na.rm=TRUE)

		transData = transData - med
	}


	else {
		###Use distribution of ER to create a balanced set of ER+ve and ER-ve to scale the data by
		erNegArrays = which(ER == "neg")
		erPosArrays = which(ER == "pos")
		if (length(erPosArrays) >= length(erNegArrays)) {
                    erPosArrays = sample(erPosArrays, length(erNegArrays))
                } else {
                    erNegArrays = sample(erNegArrays, length(erPosArrays))
                }

		wMeds = apply(transData[,c(erNegArrays, erPosArrays)], 1, median, na.rm=TRUE)

		transData = transData - wMeds

	}

}


####

if(!is.null(iqrFilter)){

	iqrs = apply(Data, 1, IQR, na.rm=TRUE)

	retainedProbes = rownames(Data)[which(iqrs > iqrFilter)]

}

else retainedProbes = rownames(Data)
browser()


calls = NULL
cors = NULL

fileCount = 1

for(cf in centroidFiles){

	centroidInfo =read.table(cf,header=T,sep="\t")

	centroidInfo = centroidInfo[which(centroidInfo[,1] %in% retainedProbes),]

	cat("Classifying using file", cf, "\n")

	transData.subset = transData[match(centroidInfo[,1], rownames(Data)),]


	cat("Using", nrow(centroidInfo), " probes to classify\n")

	centroidInfo = centroidInfo[,-1]

	corMatrix = matrix(nrow = ncol(transData.subset), ncol = 6)
	colnames(corMatrix) = c(colnames(centroidInfo), "NC")
	rownames(corMatrix) = colnames(transData.subset)
	corMatrix[,6] = 0.1


	for(i in 1:ncol(transData)){

  		for(j in 1:5){


    		p = cor(transData.subset[,i],centroidInfo[,j], method="spearman",use="complete.obs")

    		corMatrix[i,j] = p


  		}

	}
	cors[[fileCount]] = corMatrix

	group = vector(length=nrow(corMatrix))

	for(i in 1:nrow(corMatrix)){

  		group[i] = colnames(corMatrix)[order(corMatrix[i,], decreasing=TRUE)[1]]

	}

	if(writeOutput){

		out = cbind(colnames(Data), group, corMatrix[,-6])

		oName = outputNames[fileCount]

		if(is.null(oName)) oName = cf

		write.table(out, file=paste(outputPath, oName, ".txt",sep=""),sep="\t",quote=FALSE,row.names=FALSE)
	}


	calls[[fileCount]] = group
	fileCount = fileCount + 1
}


calls

output= list(calls, cors)

}


calculateIGP = function(Data, centroidFiles, iqrFilter = NULL, zScore = TRUE,medianCentre = TRUE){


if(zScore){

	me = apply(Data, 2, mean,na.rm=TRUE)
	sd = apply(Data, 2, sd, na.rm=TRUE)


	transData = matrix(nrow=nrow(Data), ncol=ncol(Data))

	for(i in 1:ncol(transData)){

		transData[,i] = (Data[,i] - me[i]) / sd[i]

	}

}

else transData = Data

if(medianCentre)  {

	if(is.null(ER)){
		#Median-centre the probes

		med = apply(transData, 1, median,na.rm=TRUE)

		transData = transData - med
	}


	else {
		###Use distribution of ER to create a balanced set of ER+ve and ER-ve to scale the data by
		erNegArrays = which(ER == "neg")
		erPosArrays = which(ER == "pos")

		erPosArrays = sample(erPosArrays, length(erNegArrays))

		wMeds = apply(transData[,c(erNegArrays, erPosArrays)], 1, median, na.rm=TRUE)

		transData = transData - wMeds

	}
}


####

if(!is.null(iqrFilter)){

	iqrs = apply(Data, 1, IQR, na.rm=TRUE)

	retainedProbes = rownames(Data)[which(iqrs > iqrFilter)]

}

else retainedProbes = rownames(Data)


IGP = NULL

fileCount = 1

for(cf in centroidFiles){


	centroidInfo =read.table(cf,header=T,sep="\t")

	centroidInfo = centroidInfo[which(centroidInfo[,1] %in% retainedProbes),]

	cat("Classifying using file", cf, "\n")

	transData.subset = transData[match(centroidInfo[,1], rownames(Data)),]


	rownames(transData.subset) = rownames(centroidInfo)

	IGP[[fileCount]] = IGP.clusterRepro(Centroids = centroidInfo, Data = transData.subset)

	fileCount = fileCount+1
}


IGP
}


MarksPam50 <- function(x, ER, level="probe") {
    if (level=="probe") {
        centroids.file <- "Parker_centroids_corrected.txt"
        centroids <- read.table(centroids.file, header=TRUE)
        centroids <- centroids[-which(centroids$IlluminaID=="EXCLUDE"),]
        Exp.sel <- x[which(rownames(x) %in% centroids$IlluminaID),]

    } else {
        centroids.file <- "Parker_centroids_corrected_genes.txt"
        centroids <- read.table(centroids.file, header=TRUE)
        Exp.sel <- x[which(rownames(x) %in% centroids$IlluminaID),]

    }

    nTrials <- 100

    callMat <- matrix(nrow = ncol(Exp.sel), ncol=nTrials)

    for(i in 1:nTrials){
        print(i)
        callMat[,i] = calls.DatasetI.Scale.erWeight= classifySubtype(Exp.sel,
                  centroidFiles=centroids.file,
                  medianCentre=TRUE, zScore = FALSE, iqrFilter = 0,  ER = ER,
                  outputNames = c("pam50Calls_MedianScale_erWeighted_NoNormals"),
                  writeOutput=FALSE)[[1]][[1]]

}

rownames(callMat) <- colnames(Exp.sel)

calls.DatasetI = vector(length = ncol(Exp.sel))
names(calls.DatasetI) = colnames(Exp.sel)


calls.DatasetI[colnames(Exp.sel)]  = apply(callMat, 1, function(x) names(which.max(table(x))))


callProp = matrix(nrow = nrow(callMat), ncol=5)
colnames(callProp) = c("Basal", "Her2", "LumA", "LumB", "Normal")
rownames(callProp) = rownames(callMat)

for(i in 1:nrow(callMat)){

	callProp[i,1] = length(which(callMat[i,] == "Basal"))
	callProp[i,2] = length(which(callMat[i,] == "Her2"))
	callProp[i,3] = length(which(callMat[i,] == "LumA"))
	callProp[i,4] = length(which(callMat[i,] == "LumB"))
	callProp[i,5] = length(which(callMat[i,] == "Normal"))

}
    pam50 <- calls.DatasetI

}

pam50 <- function(x) {
    ids <- which(rownames(x) == "ESR1")
    ER <- x[ids,,drop=F]
    ER <- apply(ER, 1, IQR, na.rm=TRUE)
    ER <- ids[which.max(ER)]
    ER <- unlist(x[ER,])
    ER[which(is.na(ER))] <- mean(ER, na.rm=T)
   if (mean(is.finite(ER)) == 1) {
       library(mclust)
       clust.ER <- Mclust(ER, G=2)
       ER <- clust.ER$classification
       ER <- factor(ER, levels=c(1,2), labels=c("neg", "pos"))
       markPam50 <- MarksPam50(x, ER, level="gene")
   } else {
       markPam50 <- rep(NA, length(ER))
       names(markPam50) <- names(ER)
   }
   markPam50
}

classifySample <- function(x, Annot=NULL, study.name) {
    require(iC10)
    if (class(x)!="matrix") {
        Exp <- exprs(x)
        Annot <- fData(x)
        Clinical <- pData(x)
    } else {
        Exp <- x
        Annot <- Annot
    }
    Annot <- Annot[match(rownames(Exp), Annot[,1]),]
    tmp <- pam50(Exp)
    pam50 <- data.frame(samplename=names(tmp), study=study.name, pam50=tmp)
    pdf(paste("./plots/threeGene/", study.name, ".pdf", sep=""),
    width=10, height=10)
    tmp  <- ThreeGene(Exp)
dev.off()
    threeGene <- data.frame(samplename=names(tmp), study=study.name,
                            threeGene=tmp)
    features <- matchFeatures(Exp=Exp, Exp.by.feat="gene", ref="hg18")
    features <- normalizeFeatures(features, "scale")
    res <- iC10(features)
    N <- length(res$class)
    F <- nrow(res$fitted)
    pdf(paste("./plots/", study.name,
              ".pdf", sep=""), width=12, height=8)
    compare(res, newdata=features, iC10=1:5)
    compare(res, newdata=features, iC10=6:10)
    dev.off()
    gof <- goodnessOfFit(res)$total
res <- data.frame(samplename=names(res$class), study=study.name,
                      iC10=res$class)
    res <- merge(res, pam50, all=T)
    res <- merge(res, threeGene, all=T)
    list(iC10=res, gof=gof, N=N, F=F)
}

adj.r.squared.pam50 <- function(data, indices, Clinical) {
    d <- data[indices,]
    cl <- Clinical[indices,]
    m1 <- apply(d, 2, function(x) {
        tmp <- try(summary(lm(x ~ cl$iC10))$adj.r.squared)
	if (class(tmp)=="try-error") {
		tmp <- NA
	}
	tmp
	})
    m2 <- apply(d, 2, function(x) {
	tmp <- try(summary(lm(x ~ cl$pam50))$adj.r.squared)
	if (class(tmp) == "try-error") {
		tmp <- NA
	}
	tmp
	})
    c(mean(m1, na.rm=TRUE), mean(m2, na.rm=TRUE), mean(m1-m2, na.rm=TRUE))
}


get.r.squared.pam50 <- function(Exp, targets, Clinical) {
    Exp <- Exp[which(rownames(Exp) %in% targets),]
   nc <- ncol(Exp)
   namesc <- colnames(Exp)
   tmp <- split(Exp, rownames(Exp))
   Exp <- lapply(tmp, function(x) {
        x <- matrix(x, ncol=nc)
        x[which.max(apply(x, 1, IQR, na.rm=TRUE)),]
    })
    Exp <- do.call("rbind", Exp)
    colnames(Exp) <- namesc
   Clinical <- Clinical[match(colnames(Exp), Clinical[,1]),]
   Clinical$iC10 <- factor(Clinical$iC10)
   Clinical$pam50 <- as.character(Clinical$pam50)
   Clinical$pam50[which(Clinical$pam50=="NC")] <- NA
  Clinical$pam50 <- factor(Clinical$pam50)
    res <- boot(data=t(Exp), statistic=adj.r.squared.pam50,
                R=1000, Clinical=Clinical, stype="i")
    res
}

adj.r.squared.3gene <- function(data, indices, Clinical) {
    d <- data[indices,]
    cl <- Clinical[indices,]
    m1 <- apply(d, 2, function(x) {
        tmp <- try(summary(lm(x ~ cl$iC10))$adj.r.squared)
	if (class(tmp)=="try-error") {
		tmp <- NA
	}
	tmp
	})
    m2 <- apply(d, 2, function(x) {
	tmp <- try(summary(lm(x ~ cl$threeGene))$adj.r.squared)
	if (class(tmp) == "try-error") {
		tmp <- NA
	}
	tmp
	})
    c(mean(m1, na.rm=TRUE), mean(m2, na.rm=TRUE), mean(m1-m2, na.rm=TRUE))
}


get.r.squared.3gene <- function(Exp, targets, Clinical) {
    Exp <- Exp[which(rownames(Exp) %in% targets),]
   nc <- ncol(Exp)
   namesc <- colnames(Exp)
   tmp <- split(Exp, rownames(Exp))
   Exp <- lapply(tmp, function(x) {
        x <- matrix(x, ncol=nc)
        x[which.max(apply(x, 1, IQR, na.rm=TRUE)),]
    })
    Exp <- do.call("rbind", Exp)
    colnames(Exp) <- namesc
   Clinical <- Clinical[match(colnames(Exp), Clinical[,1]),]
   Clinical$iC10 <- factor(Clinical$iC10)
   Clinical$threeGene <- as.character(Clinical$threeGene)
  Clinical$threeGene <- factor(Clinical$threeGene)
    res <- boot(data=t(Exp), statistic=adj.r.squared.3gene,
                R=1000, Clinical=Clinical, stype="i")
    res
}
