# Supplementary material for: Genome-driven integrated classification of breast cancer validated in over 7,500 samples
Source: Genome Biol. 2014 Aug 28;15(8):431. doi: 10.1186/s13059-014-0431-1 (PMC4166472; doi:10.1186/s13059-014-0431-1)
Supplement: Additional file 17: — Annotated R and Stata code for reproduction of reported analyses. [file 13059_2014_431_MOESM17_ESM.zip › ClassifyAllStudies.R]

set.seed(34234)
library(iC10)
source("classifier_functions.R")
##################################################################
##################################################################
## First Batch of studies
##################################################################
##################################################################

setwd('./data')
allF <- dir(pattern=".RData")
firstBatch <- list()
for (i in allF) {
    load(i)
    colnames(annot) <- tolower(colnames(annot))
    if (i=="HLP.RData") {
        colnames(annot)[2] <- "gene.symbol"
    }
    if (i=="LUND.RData") {
        colnames(annot)[4] <- "gene.symbol"
    }
    if (i=="MCCC.RData") {
        colnames(annot)[8] <- "gene.symbol"
    }
    if (i=="NCI.RData") {
        colnames(annot)[7] <- "gene.symbol"
    }
    if (i=="NKI.RData") {
        colnames(annot)[7] <- "gene.symbol"
    }
    if (i=="STNO2.RData") {
        colnames(annot)[7] <- "gene.symbol"
    }
    if (i=="UCSF.RData") {
        colnames(annot)[6] <- "gene.symbol"
    }
    if (i=="UNC4.RData") {
        colnames(annot)[4] <- "gene.symbol"
    }
    if (i=="MUG.RData") {
        colnames(annot)[7] <- "gene.symbol"
    }
    if (i=="LUND2.RData") {
        annot$gene.symbol <- sapply(strsplit(as.character(annot$gene.symbol), "///"), function(x) x[1])

    }
    feo <- dimnames(t(data))
    x <- t(data)
    dimnames(x) <- feo
    x <- x[which(rownames(x) %in% annot$probe),]
    annot <- annot[which(annot$probe %in% rownames(x)),]
    annot <- annot[match(rownames(x), annot$probe),]

    if (mean(rownames(x) == annot$probe) !=1) stop()
    rownames(x) <- annot$gene.symbol
    firstBatch[[i]] <- classifySample(x, annot, i)
    cat(i, " done\n")
}

library(GEOquery)
study.number <- "GSE45255"
last.data <- getGEO(study.number)
x <- exprs(last.data[[1]])
x <- x[which(rownames(x) %in% fData(last.data[[1]])[,1]),]
x <- x[match(fData(last.data[[1]])[,1], rownames(x)),]
rownames(x) <- fData(last.data[[1]])$'Gene Symbol'
firstBatch[[study.number]] <- classifySample(x, study.name=study.number)


## TCGA
load("TCGA.voom.onlyTumours.RData")
firstBatch[['TCGA']] <- classifySample(TCGA.voom, Annot=NULL, "TCGA")

## METABRIC: We do it separately because it is slightly different

load("Clinical1980.RData")
load("MetabricExpressionValidationSet983.RData")
VS.features <- matchFeatures(Exp=VS, Exp.by.feat="probe", ref="hg18")
VS.features.norm <- normalizeFeatures(VS.features, "scale")
res <- iC10(VS.features.norm)
firstBatch[['METABRIC_Validation']] <- list(iC10=res$class,
                                            gof=goodnessOfFit(res)$total,
                                            N=ncol(VS),
                                            F=nrow(VS.features$Exp))

firstBatch[['METABRIC_Validation']]$iC10 <-
    data.frame(samplename=names(res$class),
               study="METABRIC_Validation", iC10=res$class)
H3anno <- read.table("Annotation_Illumina_Human-WG-V3_hg18_V1.0.0_Aug09.txt", header=TRUE, quote="", sep="\t", fill=TRUE, comment.char="")
H3anno <- H3anno[match(rownames(VS), H3anno[,1]),]
rownames(VS) <- H3anno$Gene_symbol
pdf("./plots/METABRIC_Validation.pdf",
    width=10, height=10)
tg <- ThreeGene(VS)
dev.off()
Met.pam50 <- data.frame(samplename=Clinical$METABRIC_ID,
                        study="METABRIC_Validation",
                        pam50=Clinical$Pam50Subtype)
firstBatch[['METABRIC_Validation']]$iC10 <-
    merge(firstBatch[['METABRIC_Validation']]$iC10, Met.pam50)
tg <- data.frame(samplename=names(tg), threeGene=tg)
firstBatch[['METABRIC_Validation']]$iC10 <-
    merge(firstBatch[['METABRIC_Validation']]$iC10, tg)

pdf("./Plots/METABRIC_Validation.pdf", width=12, height=8)
compare(res, newdata=VS.features.norm, iC10=1:5)
compare(res, newdata=VS.features.norm, iC10=6:10)
dev.off()

load("MetabricExpressionDiscoverySet997.RData")
firstBatch[['METABRIC_Discovery']]$iC10 <-
    data.frame(samplename=colnames(DS), study="METABRIC_Discovery")
Met.class <- data.frame(samplename=Clinical$METABRIC_ID,
                        iC10=Clinical$IntClustMemb,
                        pam50=Clinical$Pam50Subtype,
                        threeGene=Clinical$Genefu)
firstBatch[['METABRIC_Discovery']]$iC10 <- merge(firstBatch[['METABRIC_Discovery']]$iC10, Met.class)

studies.summary <- lapply(firstBatch, function(x)
                            data.frame(goodnessOfFit=x$gof, N=x$N, F=x$F))
studies.summary <- do.call("rbind", studies.summary)
studies.summary <- rbind(studies.summary, data.frame(goodnessOfFit=NA,
                                                     N=997, F=NA))
studies.summary <- data.frame(Study=sub(".RData", "", names(firstBatch), fixed=TRUE), studies.summary)
write.table(studies.summary,file="SummaryFirstBatch.txt", row.names=F, sep="\t", quote=F)

iC <- lapply(firstBatch, function(x) x$iC)
iC <- do.call("rbind", iC)
iC$study <- sub(".RData", "", iC$study, fixed=TRUE)

write.table(iC, file="SignaturesFirst.Batch.txt", row.names=F, sep="\t", quote=F)

##################################################################
##################################################################
## Clinical Trials
##################################################################
##################################################################

secondBatch <- list()
studies <- read.table("ClinicalTrials.txt",
                      sep="\t", header=T, stringsAsFactors=F)

load(file="ClinicalTrialsExpressionData.RData")
names(all.data) <- studies$GEONumber
## Latest study has some problem in the annotation
all.data <- all.data[1:8]
for (i in names(all.data)) {
    x <- exprs(all.data[[i]])
    x <- x[which(rownames(x) %in% fData(all.data[[i]])[,1]),]

    x <- x[match(fData(all.data[[i]])[,1], rownames(x)),]
    rownames(x) <- fData(all.data[[i]])$'Gene Symbol'
    secondBatch[[i]] <- classifySample(x, fData(all.data[[i]]), i)
}


studies.summary <- lapply(secondBatch, function(x)
                            data.frame(goodnessOfFit=x$gof, N=x$N, F=x$F))
studies.summary <- do.call("rbind", studies.summary)
studies.summary <- data.frame(Study=sub(".RData", "", names(secondBatch), fixed=TRUE), studies.summary)
write.table(studies.summary,file="SummarySecondBatch.txt", row.names=F, sep="\t", quote=F)

iC <- lapply(secondBatch, function(x) x$iC)
iC <- do.call("rbind", iC)
iC$study <- sub(".RData", "", iC$study, fixed=TRUE)

write.table(iC, file="SignaturesSecond.Batch.txt", row.names=F, sep="\t", quote=F)
