# Supplementary material for: Genome-driven integrated classification of breast cancer validated in over 7,500 samples
Source: Genome Biol. 2014 Aug 28;15(8):431. doi: 10.1186/s13059-014-0431-1 (PMC4166472; doi:10.1186/s13059-014-0431-1)
Supplement: Additional file 17: — Annotated R and Stata code for reproduction of reported analyses. [file 13059_2014_431_MOESM17_ESM.zip › ClassifyCellLines.R]

set.seed(34234)
source("classifier_functions.R")

################################################################################################
## Sanger + CCLE
################################################################################################
################################################################################################

################################################################################################
################################################################################################
## Sanger CN
################################################################################################
################################################################################################


library(iC10)
CNA <- read.table("COSMIC4IGV.seg", header=TRUE, sep="\t")
COSMIC <- read.csv("CGP_cell_lines_All.csv")
CNA <- CNA[which(CNA$ID %in% sub(".cel", "", COSMIC[,1], fixed=TRUE)),]

x <- CNA[which(CNA$ID %in% sub(".cel", "", COSMIC[,1], fixed=TRUE)[which(COSMIC$Primary.Site=="breast")]),]
x$CL <- NA
for (i in unique(x$ID)) {
    id <- which(sub(".cel", "", COSMIC[,1], fixed=TRUE)==i)
    x$CL[which(x$ID==i)] <- as.character(COSMIC$Sample.Name[id])
}
x$ID <- x$CL
x$CL <- NULL

gof <- list()

features <- matchFeatures(CN=x, CN.by.feat="probe", ref="hg18")
res <- iC10(features)
tmp <- goodnessOfFit(res)$indiv
gof[["Sanger.CN"]] <- goodnessOfFit(res)
res.Sanger <- res
Sanger <- data.frame(ID=names(res$class), iC10.CN=res$class, cor.CN=tmp)

pdf("SangerFit_CN_breast.pdf", width=12, height=9)
compare(res, iC10=1:5, newdata=features)
compare(res, iC10=6:10, newdata=features)
dev.off()

################################################################################################
################################################################################################
## Sanger Exp
################################################################################################
################################################################################################


Exp <- read.table("expU133A.txt", header=TRUE, sep="\t")
library(hgu133a.db)
colnames(Exp) <- gsub(".", "-", colnames(Exp), fixed=TRUE)


Annot <- select(hgu133a.db, keys = as.character(Exp[,1]), columns = c("GENENAME", "SYMBOL"), keytype = "PROBEID")
Annot <- sapply(split(Annot, Annot$PROBEID), function(x) x[1,])
Annot <- t(Annot)
Annot <- data.frame(Annot)
Annot <- Annot[match(Exp[,1], Annot[,1]),]
Exp <- Exp[,-1]
Exp <- as.matrix(Exp)
rownames(Exp) <- Annot$SYMBOL

dn <- dimnames(Exp)
Exp.scaled.all <- t(apply(Exp, 1, scale))
dimnames(Exp.scaled.all) <- dn

Exp.scaled.all <- Exp.scaled.all[,which(colnames(Exp.scaled.all) %in% unique(x$ID))]
features <- matchFeatures(Exp=Exp.scaled.all, Exp.by.feat="gene")
features <- normalizeFeatures(features, "scale")
res <- iC10(features)
tmp <- goodnessOfFit(res)$indiv
gof[["Sanger.Exp.norm.all"]] <- goodnessOfFit(res)
tmp <- data.frame(ID=names(res$class), iC10.Exp.Norm.All=res$class, cor.Exp.Norm.All=tmp)
Sanger <- merge(Sanger, tmp, all=T)

pdf("SangerFit_Exp_normalize_All.pdf", width=12, height=9)
compare(res, iC10=1:5, newdata=features)
compare(res, iC10=6:10, newdata=features)
dev.off()

Exp.scaled.breast <- Exp[,which(colnames(Exp) %in% unique(x$ID))]
dn <- dimnames(Exp.scaled.breast)
Exp.scaled.breast <- t(apply(Exp.scaled.breast, 1, scale))
dimnames(Exp.scaled.breast) <- dn

features <- matchFeatures(Exp=Exp.scaled.breast, Exp.by.feat="gene")
features <- normalizeFeatures(features, "none")
res <- iC10(features)
tmp <- goodnessOfFit(res)$indiv
gof[["Sanger.Exp.norm.breast"]] <- goodnessOfFit(res)
tmp <- data.frame(ID=names(res$class), iC10.Exp.Norm.Breast=res$class, cor.Exp.Norm.Breast=tmp)
Sanger <- merge(Sanger, tmp, all=T)

pdf("SangerFit_Exp_normalize_Breast.pdf", width=12, height=9)
compare(res, iC10=1:5, newdata=features)
compare(res, iC10=6:10, newdata=features)
dev.off()

################################################################################################
################################################################################################
## Sanger CN + Exp
################################################################################################
################################################################################################


dn <- dimnames(Exp)
Exp.scaled.all <- t(apply(Exp, 1, scale))
dimnames(Exp.scaled.all) <- dn

Exp.scaled.all <- Exp.scaled.all[,which(colnames(Exp.scaled.all) %in% unique(x$ID))]
features <- matchFeatures(CN=x, Exp=Exp.scaled.all, CN.by.feat="probe", ref="hg18", Exp.by.feat="gene")
features <- normalizeFeatures(features, "scale")
res <- iC10(features)
tmp <- goodnessOfFit(res)$indiv
gof[["Sanger.CNExp.norm.all"]] <- goodnessOfFit(res)
tmp <- data.frame(ID=names(res$class), iC10.CNExp.Norm.All=res$class, cor.CNExp.Norm.All=tmp)
Sanger <- merge(Sanger, tmp, all=T)


Exp.scaled.breast <- Exp[,which(colnames(Exp) %in% unique(x$ID))]
dn <- dimnames(Exp.scaled.breast)
Exp.scaled.breast <- t(apply(Exp.scaled.breast, 1, scale))
dimnames(Exp.scaled.breast) <- dn

features <- matchFeatures(CN=x, Exp=Exp.scaled.breast, CN.by.feat="probe", ref="hg18", Exp.by.feat="gene")
features <- normalizeFeatures(features, "none")
res <- iC10(features)
tmp <- goodnessOfFit(res)$indiv
gof[["Sanger.CNExp.norm.breast"]] <- goodnessOfFit(res)
tmp <- data.frame(ID=names(res$class), iC10.CNExp.Norm.Breast=res$class, cor.CNExp.Norm.Breast=tmp)
Sanger <- merge(Sanger, tmp, all=T)


threeGene <- ThreeGene(Exp.scaled.all)
tmp <- data.frame(ID=names(threeGene), ThreeGene.Norm.All=threeGene)
Sanger <- merge(Sanger, tmp, all=T)
threeGene <- ThreeGene(Exp.scaled.breast)
tmp <- data.frame(ID=names(threeGene), ThreeGene.Norm.Breast=threeGene)
Sanger <- merge(Sanger, tmp, all=T)

p50 <- pam50(Exp.scaled.all)
tmp <- data.frame(ID=names(p50), pam50.Norm.All=p50)
Sanger <- merge(Sanger, tmp, all=T)
p50 <- pam50(Exp.scaled.breast)
tmp <- data.frame(ID=names(p50), pam50.Norm.Breast=p50)
Sanger <- merge(Sanger, tmp, all=T)

Sanger.CN <- x
Sanger.Exp <- Exp

################################################################################################
################################################################################################
## CCLE CN
################################################################################################
################################################################################################


CN <- list()
for (i in 1:4) {
  x <- read.table(paste("./CellLineEncyclopedia/GSE36139-GPL15315_series_matrix-", i, ".txt", sep=""), header=TRUE, sep="\t", comment.char="!")
  CN[[i]] <- x
}

CN <- do.call("cbind", CN)
cn.n <- CN[,1]
CN <- as.matrix(CN[,-1])
rownames(CN) <- cn.n

CN.Names <- read.csv("SNPCellNames.csv")
CN <- CN[,which(colnames(CN) %in% CN.Names$ID)]
CN.Names <- CN.Names[match(colnames(CN), CN.Names$ID),]
colnames(CN) <- CN.Names$CellName
CN <- apply(CN, 2, as.numeric)
rownames(CN) <- cn.n

B.CN <- CN[,colnames(CN) %in% CN.Names$CellName[which(CN.Names$Site=="primary site: breast")]]

features <- matchFeatures(CN=B.CN, CN.by.feat="gene", ref="hg18")
res <- iC10(features)
tmp <- goodnessOfFit(res)$indiv
gof[["CCLE.CN"]] <- goodnessOfFit(res)
CCLE <- data.frame(ID=names(res$class), iC10.CN=res$class, cor.CN=tmp)

pdf("./plots/CCLEFit_CN_breast.pdf", width=12, height=9)
compare(res, iC10=1:5, newdata=features)
compare(res, iC10=6:10, newdata=features)
dev.off()

################################################################################################
################################################################################################
## CCLE Exp
################################################################################################
################################################################################################


Exp <- list()
for (i in 1:4) {
  x <- read.table(paste("./CellLineEncyclopedia/GSE36139-GPL15308_series_matrix-", i, ".txt", sep=""), header=TRUE, sep="\t", comment.char="!")
  Exp[[i]] <- x
}
Exp <- do.call("cbind", Exp)
exp.n <- Exp[,1]
Exp <- Exp[,-1]
rownames(Exp) <- exp.n
Exp.Names <- read.csv("ExpCellNames.csv")
Exp <- Exp[,which(colnames(Exp) %in% Exp.Names$ID)]
Exp.Names <- Exp.Names[match(colnames(Exp), Exp.Names$ID),]
colnames(Exp) <- Exp.Names$CellName
library(hgu133plus2hsentrezg.db)
x <- hgu133plus2hsentrezgSYMBOL
# Get the probe identifiers that are mapped to a gene symbol
mapped_probes <- mappedkeys(x)
# Convert to a list
xx <- as.list(x[mapped_probes])
xx <- unlist(xx)

xx <- data.frame(probe=names(xx), gene=xx)

xx <- xx[which(xx$probe %in% rownames(Exp)),]
Exp <- Exp[which(rownames(Exp) %in% xx$probe),]
xx <- xx[match(rownames(Exp), xx$probe),]
rownames(Exp) <- xx$gene

dn <- dimnames(Exp)
Exp.scaled.all <- t(apply(Exp, 1, scale))
dimnames(Exp.scaled.all) <- dn

Exp.scaled.all <- Exp.scaled.all[,which(colnames(Exp.scaled.all) %in% colnames(B.CN))]
features <- matchFeatures(Exp=Exp.scaled.all, Exp.by.feat="gene")
features <- normalizeFeatures(features, "scale")
res <- iC10(features)
tmp <- goodnessOfFit(res)$indiv
gof[["CCLE.Exp.norm.all"]] <- goodnessOfFit(res)
tmp <- data.frame(ID=names(res$class), iC10.Exp.Norm.All=res$class, cor.Exp.Norm.All=tmp)
CCLE <- merge(CCLE, tmp, all=T)

pdf("CCLEFit_Exp_normalize_All.pdf", width=12, height=9)
compare(res, iC10=1:5, newdata=features)
compare(res, iC10=6:10, newdata=features)
dev.off()

Exp.scaled.breast <- Exp[,which(colnames(Exp) %in% colnames(B.CN))]
dn <- dimnames(Exp.scaled.breast)
Exp.scaled.breast <- t(apply(Exp.scaled.breast, 1, scale))
dimnames(Exp.scaled.breast) <- dn

features <- matchFeatures(Exp=Exp.scaled.breast, Exp.by.feat="gene")
features <- normalizeFeatures(features, "none")
res <- iC10(features)
tmp <- goodnessOfFit(res)$indiv
gof[["CCLE.Exp.norm.breast"]] <- goodnessOfFit(res)
tmp <- data.frame(ID=names(res$class), iC10.Exp.Norm.Breast=res$class, cor.Exp.Norm.Breast=tmp)
CCLE <- merge(CCLE, tmp, all=T)


################################################################################################
################################################################################################
## Sanger CN + Exp
################################################################################################
################################################################################################


dn <- dimnames(Exp)
Exp.scaled.all <- t(apply(Exp, 1, scale))
dimnames(Exp.scaled.all) <- dn

Exp.scaled.all <- Exp.scaled.all[,which(colnames(Exp.scaled.all) %in% colnames(B.CN))]
features <- matchFeatures(CN=B.CN, Exp=Exp.scaled.all, CN.by.feat="gene", Exp.by.feat="gene")
features <- normalizeFeatures(features, "scale")
res <- iC10(features)
tmp <- goodnessOfFit(res)$indiv
gof[["CCLE.CNExp.norm.all"]] <- goodnessOfFit(res)
tmp <- data.frame(ID=names(res$class), iC10.CNExp.Norm.All=res$class, cor.CNExp.Norm.All=tmp)
CCLE <- merge(CCLE, tmp, all=T)

## pdf("CCLEFit_CNExp_normalize_All.pdf", width=12, height=9)
## compare(res, iC10=1:5, newdata=features)
## compare(res, iC10=6:10, newdata=features)
## dev.off()

Exp.scaled.breast <- Exp[,which(colnames(Exp) %in% colnames(B.CN))]
dn <- dimnames(Exp.scaled.breast)
Exp.scaled.breast <- t(apply(Exp.scaled.breast, 1, scale))
dimnames(Exp.scaled.breast) <- dn

features <- matchFeatures(CN=B.CN, Exp=Exp.scaled.breast, CN.by.feat="gene", Exp.by.feat="gene")
features <- normalizeFeatures(features, "none")
res <- iC10(features)
tmp <- goodnessOfFit(res)$indiv
gof[["CCLE.CNExp.norm.breast"]] <- goodnessOfFit(res)
tmp <- data.frame(ID=names(res$class), iC10.CNExp.Norm.Breast=res$class, cor.CNExp.Norm.Breast=tmp)
CCLE <- merge(CCLE, tmp, all=T)


threeGene <- ThreeGene(Exp.scaled.all)
tmp <- data.frame(ID=names(threeGene), ThreeGene.Norm.All=threeGene)
CCLE <- merge(CCLE, tmp, all=T)
threeGene <- ThreeGene(Exp.scaled.breast)
tmp <- data.frame(ID=names(threeGene), ThreeGene.Norm.Breast=threeGene)
CCLE <- merge(CCLE, tmp, all=T)

p50 <- pam50(Exp.scaled.all)
tmp <- data.frame(ID=names(p50), pam50.Norm.All=p50)
CCLE <- merge(CCLE, tmp, all=T)
p50 <- pam50(Exp.scaled.breast)
tmp <- data.frame(ID=names(p50), pam50.Norm.Breast=p50)
CCLE <- merge(CCLE, tmp, all=T)

CCLE.CN <- B.CN
CCLE.Exp <- Exp

Sanger$ID <- as.character(Sanger$ID)
Sanger$ID[which(Sanger$ID=="T47D")] <- "T-47D"

common.ids <- intersect(Sanger$ID, CCLE$ID)

com.s <- Sanger[which(Sanger$ID %in% common.ids),]
com.c <- CCLE[which(CCLE$ID %in% common.ids),]

colnames(com.s)[-1] <- paste("Sanger", colnames(com.s)[-1], sep=".")
colnames(com.c)[-1] <- paste("CCLE", colnames(com.c)[-1], sep=".")

CL <- merge(com.s, com.c)
write.table(CL, file="AllClassification.CellLines.txt", row.names=F, sep="\t", quote=F)
save(CCLE.CN, CCLE.Exp, Sanger.CN, Sanger.Exp, gof, file="ResultsClassifiersCellLines.RData")
