# Supplementary material for: Genome-driven integrated classification of breast cancer validated in over 7,500 samples
Source: Genome Biol. 2014 Aug 28;15(8):431. doi: 10.1186/s13059-014-0431-1 (PMC4166472; doi:10.1186/s13059-014-0431-1)
Supplement: Additional file 17: — Annotated R and Stata code for reproduction of reported analyses. [file 13059_2014_431_MOESM17_ESM.zip › ClinicalTrials.txt]

Study	GEONumber	GoodnessOfFit	NSamples	NFeatures
Desmedt et al. J Clin Oncol 2011 	GSE16446	0.567450411	120	583
Tabchy A et al. Clin Can Res 2010 	GSE20271	0.611494692	178	478
Hatzis C et al JAMA 2011	GSE25066	0.739995383	508	478
Wang	GSE2034	0.860440027	286	478
TRANSBIG	GSE7390	0.78120693	198	478
Mainz	GSE11121	0.845110193	200	478
MD MAQC	GSE22093	0.61652316	103	478
US Oncology Protocol	GSE23988	0.523723632	61	478
MDACC-MAQC	GSE16716			
