# Supplementary material for: Genome-driven integrated classification of breast cancer validated in over 7,500 samples
Source: Genome Biol. 2014 Aug 28;15(8):431. doi: 10.1186/s13059-014-0431-1 (PMC4166472; doi:10.1186/s13059-014-0431-1)
Supplement: Additional file 17: — Annotated R and Stata code for reproduction of reported analyses. [file 13059_2014_431_MOESM17_ESM.zip › first_batch_Samples2keep.txt]

samplename	dataset	file
CAL_091604_WN405650_LBLPOPII.A02	CAL	CAL
CAL_091604_WN405650_LBLPOPII.A03	CAL	CAL
CAL_091604_WN405650_LBLPOPII.A04	CAL	CAL
CAL_091604_WN405650_LBLPOPII.A11	CAL	CAL
CAL_091604_WN405650_LBLPOPII.B02	CAL	CAL
CAL_091604_WN405650_LBLPOPII.B04	CAL	CAL
CAL_091604_WN405650_LBLPOPII.B10	CAL	CAL
CAL_091604_WN405650_LBLPOPII.B11	CAL	CAL
CAL_091604_WN405650_LBLPOPII.C03	CAL	CAL
CAL_091604_WN405650_LBLPOPII.C04	CAL	CAL
CAL_091604_WN405650_LBLPOPII.C11	CAL	CAL
CAL_091604_WN405650_LBLPOPII.C12	CAL	CAL
CAL_091604_WN405650_LBLPOPII.D04	CAL	CAL
CAL_091604_WN405650_LBLPOPII.D10	CAL	CAL
CAL_091604_WN405650_LBLPOPII.D11	CAL	CAL
CAL_091604_WN405650_LBLPOPII.E01	CAL	CAL
CAL_091604_WN405650_LBLPOPII.E10	CAL	CAL
CAL_091604_WN405650_LBLPOPII.E11	CAL	CAL
CAL_091604_WN405650_LBLPOPII.F01	CAL	CAL
CAL_091604_WN405650_LBLPOPII.F02	CAL	CAL
CAL_091604_WN405650_LBLPOPII.F09	CAL	CAL
CAL_091604_WN405650_LBLPOPII.F10	CAL	CAL
CAL_091604_WN405650_LBLPOPII.G01	CAL	CAL
CAL_091604_WN405650_LBLPOPII.G02	CAL	CAL
CAL_091604_WN405650_LBLPOPII.G03	CAL	CAL
CAL_091604_WN405650_LBLPOPII.G09	CAL	CAL
CAL_091604_WN405650_LBLPOPII.G10	CAL	CAL
CAL_091604_WN405650_LBLPOPII.G11	CAL	CAL
CAL_091604_WN405650_LBLPOPII.H02	CAL	CAL
CAL_091604_WN405650_LBLPOPII.H03	CAL	CAL
CAL_LBL_POP5_4006154_240.D01_v4	CAL	CAL
CAL_LBL_POP5_4006154_240.D02_v4	CAL	CAL
CAL_LBL_POP5_4006154_240.D03_v4	CAL	CAL
CAL_LBL_POP5_4006154_240.D04_v4	CAL	CAL
CAL_LBL_POP5_4006154_240.D05_v4	CAL	CAL
CAL_LBL_POP5_4006154_240.D07_v4	CAL	CAL
CAL_LBL_POP5_4006154_240.D08_v4	CAL	CAL
CAL_LBL_POP5_4006154_240.D11_v4	CAL	CAL
CAL_LBL_POP5_4006154_240.E02_v4	CAL	CAL
CAL_LBL_POP5_4006154_240.E03_v4	CAL	CAL
CAL_LBL_POP5_4006154_240.E04_v4	CAL	CAL
CAL_LBL_POP5_4006154_240.E05_v4	CAL	CAL
CAL_LBL_POP5_4006154_240.E10_v4	CAL	CAL
CAL_LBL_POP5_4006154_240.G06_v4	CAL	CAL
CAL_LBL_POP5_4006154_240.G07_v4	CAL	CAL
CAL_LBL_POP_W405609.A02	CAL	CAL
CAL_LBL_POP_W405609.A03	CAL	CAL
CAL_LBL_POP_W405609.A04	CAL	CAL
CAL_LBL_POP_W405609.A05	CAL	CAL
CAL_LBL_POP_W405609.A06	CAL	CAL
CAL_LBL_POP_W405609.A07	CAL	CAL
CAL_LBL_POP_W405609.A10	CAL	CAL
CAL_LBL_POP_W405609.A12	CAL	CAL
CAL_LBL_POP_W405609.B02	CAL	CAL
CAL_LBL_POP_W405609.B03	CAL	CAL
CAL_LBL_POP_W405609.B04	CAL	CAL
CAL_LBL_POP_W405609.B06	CAL	CAL
CAL_LBL_POP_W405609.B08	CAL	CAL
CAL_LBL_POP_W405609.B09	CAL	CAL
CAL_LBL_POP_W405609.B10	CAL	CAL
CAL_LBL_POP_W405609.B11	CAL	CAL
CAL_LBL_POP_W405609.B12	CAL	CAL
CAL_LBL_POP_W405609.C02	CAL	CAL
CAL_LBL_POP_W405609.C04	CAL	CAL
CAL_LBL_POP_W405609.C08	CAL	CAL
CAL_LBL_POP_W405609.C09	CAL	CAL
CAL_LBL_POP_W405609.C10	CAL	CAL
CAL_LBL_POP_W405609.C11	CAL	CAL
CAL_LBL_POP_W405609.C12	CAL	CAL
CAL_LBL_POP_W405609.D01	CAL	CAL
CAL_LBL_POP_W405609.D04	CAL	CAL
CAL_LBL_POP_W405609.D05	CAL	CAL
CAL_LBL_POP_W405609.D10	CAL	CAL
CAL_LBL_POP_W405609.D11	CAL	CAL
CAL_LBL_POP_W405609.E01	CAL	CAL
CAL_LBL_POP_W405609.E02	CAL	CAL
CAL_LBL_POP_W405609.E03	CAL	CAL
CAL_LBL_POP_W405609.E04	CAL	CAL
CAL_LBL_POP_W405609.E05	CAL	CAL
CAL_LBL_POP_W405609.E06	CAL	CAL
CAL_LBL_POP_W405609.E07	CAL	CAL
CAL_LBL_POP_W405609.E08	CAL	CAL
CAL_LBL_POP_W405609.E09	CAL	CAL
CAL_LBL_POP_W405609.E10	CAL	CAL
CAL_LBL_POP_W405609.E11	CAL	CAL
CAL_LBL_POP_W405609.F01	CAL	CAL
CAL_LBL_POP_W405609.F02	CAL	CAL
CAL_LBL_POP_W405609.F03	CAL	CAL
CAL_LBL_POP_W405609.F04	CAL	CAL
CAL_LBL_POP_W405609.F05	CAL	CAL
CAL_LBL_POP_W405609.F06	CAL	CAL
CAL_LBL_POP_W405609.F07	CAL	CAL
CAL_LBL_POP_W405609.F08	CAL	CAL
CAL_LBL_POP_W405609.F09	CAL	CAL
CAL_LBL_POP_W405609.F10	CAL	CAL
CAL_LBL_POP_W405609.F11	CAL	CAL
CAL_LBL_POP_W405609.G01	CAL	CAL
CAL_LBL_POP_W405609.G02	CAL	CAL
CAL_LBL_POP_W405609.G03	CAL	CAL
CAL_LBL_POP_W405609.G04	CAL	CAL
CAL_LBL_POP_W405609.G05	CAL	CAL
CAL_LBL_POP_W405609.G06	CAL	CAL
CAL_LBL_POP_W405609.G07	CAL	CAL
CAL_LBL_POP_W405609.G08	CAL	CAL
CAL_LBL_POP_W405609.G09	CAL	CAL
CAL_LBL_POP_W405609.G10	CAL	CAL
CAL_LBL_POP_W405609.G11	CAL	CAL
CAL_LBL_POP_W405609.H01	CAL	CAL
CAL_LBL_POP_W405609.H02	CAL	CAL
CAL_LBL_POP_W405609.H03	CAL	CAL
CAL_LBL_POP_W405609.H04	CAL	CAL
CAL_LBL_POP_W405609.H05	CAL	CAL
CAL_LBL_POP_W405609.H06	CAL	CAL
CAL_LBL_POP_W405609.H07	CAL	CAL
CAL_LBL_POP_W405609.H08	CAL	CAL
CAL_LBL_POP_W405609.H09	CAL	CAL
CAL_LBL_POP_W405609.H10	CAL	CAL
CAL_LBL_POP_W405609.H11	CAL	CAL
DFHCC2_P1	DFHCC2	DFHCC2
DFHCC2_P10	DFHCC2	DFHCC2
DFHCC2_P11	DFHCC2	DFHCC2
DFHCC2_P12	DFHCC2	DFHCC2
DFHCC2_P14	DFHCC2	DFHCC2
DFHCC2_P15	DFHCC2	DFHCC2
DFHCC2_P16	DFHCC2	DFHCC2
DFHCC2_P17	DFHCC2	DFHCC2
DFHCC2_P2	DFHCC2	DFHCC2
DFHCC2_P21	DFHCC2	DFHCC2
DFHCC2_P22	DFHCC2	DFHCC2
DFHCC2_P23	DFHCC2	DFHCC2
DFHCC2_P24	DFHCC2	DFHCC2
DFHCC2_P25	DFHCC2	DFHCC2
DFHCC2_P26	DFHCC2	DFHCC2
DFHCC2_P27	DFHCC2	DFHCC2
DFHCC2_P28	DFHCC2	DFHCC2
DFHCC2_P29	DFHCC2	DFHCC2
DFHCC2_P3	DFHCC2	DFHCC2
DFHCC2_P4	DFHCC2	DFHCC2
DFHCC2_P5	DFHCC2	DFHCC2
DFHCC2_P6	DFHCC2	DFHCC2
DFHCC2_P7	DFHCC2	DFHCC2
DFHCC2_P8	DFHCC2	DFHCC2
DFHCC2_REF1	DFHCC2	DFHCC2
DFHCC2_REF10	DFHCC2	DFHCC2
DFHCC2_REF11	DFHCC2	DFHCC2
DFHCC2_REF113	DFHCC2	DFHCC2
DFHCC2_REF115	DFHCC2	DFHCC2
DFHCC2_REF116	DFHCC2	DFHCC2
DFHCC2_REF116rep	DFHCC2	DFHCC2
DFHCC2_REF117	DFHCC2	DFHCC2
DFHCC2_REF118	DFHCC2	DFHCC2
DFHCC2_REF12	DFHCC2	DFHCC2
DFHCC2_REF120	DFHCC2	DFHCC2
DFHCC2_REF122	DFHCC2	DFHCC2
DFHCC2_REF123	DFHCC2	DFHCC2
DFHCC2_REF124	DFHCC2	DFHCC2
DFHCC2_REF125	DFHCC2	DFHCC2
DFHCC2_REF12rep	DFHCC2	DFHCC2
DFHCC2_REF134	DFHCC2	DFHCC2
DFHCC2_REF136	DFHCC2	DFHCC2
DFHCC2_REF140	DFHCC2	DFHCC2
DFHCC2_REF141	DFHCC2	DFHCC2
DFHCC2_REF145	DFHCC2	DFHCC2
DFHCC2_REF147	DFHCC2	DFHCC2
DFHCC2_REF17	DFHCC2	DFHCC2
DFHCC2_REF187	DFHCC2	DFHCC2
DFHCC2_REF1rep	DFHCC2	DFHCC2
DFHCC2_REF2	DFHCC2	DFHCC2
DFHCC2_REF20	DFHCC2	DFHCC2
DFHCC2_REF21	DFHCC2	DFHCC2
DFHCC2_REF21rep	DFHCC2	DFHCC2
DFHCC2_REF22	DFHCC2	DFHCC2
DFHCC2_REF25	DFHCC2	DFHCC2
DFHCC2_REF25rep	DFHCC2	DFHCC2
DFHCC2_REF28	DFHCC2	DFHCC2
DFHCC2_REF29	DFHCC2	DFHCC2
DFHCC2_REF30	DFHCC2	DFHCC2
DFHCC2_REF35	DFHCC2	DFHCC2
DFHCC2_REF38	DFHCC2	DFHCC2
DFHCC2_REF38rep	DFHCC2	DFHCC2
DFHCC2_REF40	DFHCC2	DFHCC2
DFHCC2_REF43	DFHCC2	DFHCC2
DFHCC2_REF44	DFHCC2	DFHCC2
DFHCC2_REF47	DFHCC2	DFHCC2
DFHCC2_REF5	DFHCC2	DFHCC2
DFHCC2_REF54	DFHCC2	DFHCC2
DFHCC2_REF55	DFHCC2	DFHCC2
DFHCC2_REF55rep	DFHCC2	DFHCC2
DFHCC2_REF63	DFHCC2	DFHCC2
DFHCC2_REF63rep	DFHCC2	DFHCC2
DFHCC2_REF66	DFHCC2	DFHCC2
DFHCC2_REF7	DFHCC2	DFHCC2
DFHCC2_REF70	DFHCC2	DFHCC2
DFHCC2_REF71	DFHCC2	DFHCC2
DFHCC2_REF72	DFHCC2	DFHCC2
DFHCC2_REF80	DFHCC2	DFHCC2
DFHCC2_REF80rep	DFHCC2	DFHCC2
DFHCC2_REF85	DFHCC2	DFHCC2
DFHCC2_REF90	DFHCC2	DFHCC2
DFHCC2_REF91	DFHCC2	DFHCC2
DFHCC2_REF96	DFHCC2	DFHCC2
DFHCC2_REF98	DFHCC2	DFHCC2
DFHCC3_T119	DFHCC3	DFHCC3
DFHCC3_T129	DFHCC3	DFHCC3
DFHCC3_T130	DFHCC3	DFHCC3
DFHCC3_T133	DFHCC3	DFHCC3
DFHCC3_T137	DFHCC3	DFHCC3
DFHCC3_T143	DFHCC3	DFHCC3
DFHCC3_T144	DFHCC3	DFHCC3
DFHCC3_T146	DFHCC3	DFHCC3
DFHCC3_T149	DFHCC3	DFHCC3
DFHCC3_T151	DFHCC3	DFHCC3
DFHCC3_T152	DFHCC3	DFHCC3
DFHCC3_T161	DFHCC3	DFHCC3
DFHCC3_T162	DFHCC3	DFHCC3
DFHCC3_T175	DFHCC3	DFHCC3
DFHCC3_T178	DFHCC3	DFHCC3
DFHCC3_T183	DFHCC3	DFHCC3
DFHCC3_T37	DFHCC3	DFHCC3
DFHCC3_T4	DFHCC3	DFHCC3
DFHCC3_T41	DFHCC3	DFHCC3
DFHCC3_T50	DFHCC3	DFHCC3
DFHCC3_T56	DFHCC3	DFHCC3
DFHCC3_T73	DFHCC3	DFHCC3
DFHCC3_T74	DFHCC3	DFHCC3
DFHCC3_T81	DFHCC3	DFHCC3
DFHCC3_T84	DFHCC3	DFHCC3
DFHCC3_T92	DFHCC3	DFHCC3
DFHCC_AR2004020603	DFHCC	DFHCC
DFHCC_AR2004020604	DFHCC	DFHCC
DFHCC_AR2004020606	DFHCC	DFHCC
DFHCC_AR2004020607	DFHCC	DFHCC
DFHCC_AR2004020608	DFHCC	DFHCC
DFHCC_AR2004020609	DFHCC	DFHCC
DFHCC_AR2004020610	DFHCC	DFHCC
DFHCC_AR2004020611	DFHCC	DFHCC
DFHCC_AR2004020612	DFHCC	DFHCC
DFHCC_AR2004020615	DFHCC	DFHCC
DFHCC_AR2004020618	DFHCC	DFHCC
DFHCC_AR2004020619	DFHCC	DFHCC
DFHCC_AR2004020621	DFHCC	DFHCC
DFHCC_AR2004020622	DFHCC	DFHCC
DFHCC_AR2004020623	DFHCC	DFHCC
DFHCC_AR2004020624	DFHCC	DFHCC
DFHCC_AR2004020625	DFHCC	DFHCC
DFHCC_AR2004020626	DFHCC	DFHCC
DFHCC_AR2004020628	DFHCC	DFHCC
DFHCC_AR2004020629	DFHCC	DFHCC
DFHCC_AR2004020631	DFHCC	DFHCC
DFHCC_AR2004020632	DFHCC	DFHCC
DFHCC_AR2004020633	DFHCC	DFHCC
DFHCC_AR2004020634	DFHCC	DFHCC
DFHCC_AR2004020635	DFHCC	DFHCC
DFHCC_AR2004020636	DFHCC	DFHCC
DFHCC_AR2004020639	DFHCC	DFHCC
DFHCC_AR2004020640	DFHCC	DFHCC
DFHCC_AR2004020642	DFHCC	DFHCC
DFHCC_AR2004021101	DFHCC	DFHCC
DFHCC_AR2004021102	DFHCC	DFHCC
DFHCC_AR2004021103	DFHCC	DFHCC
DFHCC_AR2004021104	DFHCC	DFHCC
DFHCC_AR2004021105	DFHCC	DFHCC
DFHCC_AR2004021107	DFHCC	DFHCC
DFHCC_AR2004021108	DFHCC	DFHCC
DFHCC_AR2004021110	DFHCC	DFHCC
DFHCC_AR2004021111	DFHCC	DFHCC
DFHCC_AR2004021112	DFHCC	DFHCC
DFHCC_AR2004021113	DFHCC	DFHCC
DFHCC_AR2004021114	DFHCC	DFHCC
DFHCC_AR2004021115	DFHCC	DFHCC
DFHCC_AR2004021117	DFHCC	DFHCC
DFHCC_AR2004021118	DFHCC	DFHCC
DFHCC_AR2004021121	DFHCC	DFHCC
DFHCC_AR2004021122	DFHCC	DFHCC
DFHCC_AR2004021123	DFHCC	DFHCC
DFHCC_AR2004021124	DFHCC	DFHCC
DFHCC_AR2004021125	DFHCC	DFHCC
DFHCC_AR2004021126	DFHCC	DFHCC
DFHCC_AR2004021129	DFHCC	DFHCC
DFHCC_AR2004021130	DFHCC	DFHCC
DFHCC_AR2004021131	DFHCC	DFHCC
DFHCC_AR2004021132	DFHCC	DFHCC
DFHCC_AR2004021133	DFHCC	DFHCC
DFHCC_AR2004021134	DFHCC	DFHCC
DFHCC_AR2004021135	DFHCC	DFHCC
DFHCC_AR2004021137	DFHCC	DFHCC
DFHCC_AR2004021138	DFHCC	DFHCC
DFHCC_AR2004021139	DFHCC	DFHCC
DFHCC_AR2004021141	DFHCC	DFHCC
DFHCC_AR2004021143	DFHCC	DFHCC
DFHCC_AR2004021144	DFHCC	DFHCC
DFHCC_AR2004021145	DFHCC	DFHCC
DFHCC_AR2004021147	DFHCC	DFHCC
DFHCC_AR2004021252	DFHCC	DFHCC
DFHCC_AR2004021253	DFHCC	DFHCC
DFHCC_AR2004021254	DFHCC	DFHCC
DFHCC_AR2004021255	DFHCC	DFHCC
DFHCC_AR2004021257	DFHCC	DFHCC
DFHCC_AR2004021263	DFHCC	DFHCC
DFHCC_AR2004021265	DFHCC	DFHCC
DFHCC_AR2004021267	DFHCC	DFHCC
DFHCC_AR2004021271	DFHCC	DFHCC
DFHCC_AR2004021272	DFHCC	DFHCC
DFHCC_AR2004021273	DFHCC	DFHCC
DFHCC_AR2004021274	DFHCC	DFHCC
DFHCC_AR2004021275	DFHCC	DFHCC
DFHCC_AR2004021276	DFHCC	DFHCC
DFHCC_AR2004021277	DFHCC	DFHCC
DFHCC_AR2004021278	DFHCC	DFHCC
DFHCC_AR2004021279	DFHCC	DFHCC
DFHCC_AR2004021281	DFHCC	DFHCC
DFHCC_AR2004021285	DFHCC	DFHCC
DFHCC_AR2004021286	DFHCC	DFHCC
DFHCC_AR2004021288	DFHCC	DFHCC
DFHCC_AR2004021289	DFHCC	DFHCC
DFHCC_AR2004021290	DFHCC	DFHCC
DFHCC_AR2004021291	DFHCC	DFHCC
DFHCC_AR2004021292	DFHCC	DFHCC
DFHCC_AR2004021293	DFHCC	DFHCC
DFHCC_AR2004021294	DFHCC	DFHCC
DFHCC_AR2004021295	DFHCC	DFHCC
DFHCC_AR2004021296	DFHCC	DFHCC
DFHCC_AR2004021297	DFHCC	DFHCC
DFHCC_AR2004031202	DFHCC	DFHCC
DFHCC_AR2004031204	DFHCC	DFHCC
DFHCC_AR2004031208	DFHCC	DFHCC
DFHCC_AR2004031209	DFHCC	DFHCC
DFHCC_AR2004031210	DFHCC	DFHCC
DFHCC_AR2004031211	DFHCC	DFHCC
DFHCC_AR2004031219	DFHCC	DFHCC
DFHCC_AR2004031221	DFHCC	DFHCC
DFHCC_AR2004031222	DFHCC	DFHCC
DFHCC_AR2004031223	DFHCC	DFHCC
DFHCC_AR2004031231	DFHCC	DFHCC
DFHCC_AR2004031232	DFHCC	DFHCC
DFHCC_AR2005110807	DFHCC	DFHCC
DFHCC_AR2005110808	DFHCC	DFHCC
DFHCC_AR2005110809	DFHCC	DFHCC
DFHCC_AR2005110811	DFHCC	DFHCC
DFHCC_AR2005110813	DFHCC	DFHCC
DFHCC_AR2005110814	DFHCC	DFHCC
DFHCC_AR2005110816	DFHCC	DFHCC
DFHCC_AR2005110817	DFHCC	DFHCC
DUKE2_HB01	DUKE2	DUKE2
DUKE2_HB02	DUKE2	DUKE2
DUKE2_HB03	DUKE2	DUKE2
DUKE2_HB04	DUKE2	DUKE2
DUKE2_HB05	DUKE2	DUKE2
DUKE2_HB06	DUKE2	DUKE2
DUKE2_HB07	DUKE2	DUKE2
DUKE2_HB08	DUKE2	DUKE2
DUKE2_HB09	DUKE2	DUKE2
DUKE2_HB10	DUKE2	DUKE2
DUKE2_HB100	DUKE2	DUKE2
DUKE2_HB101	DUKE2	DUKE2
DUKE2_HB102	DUKE2	DUKE2
DUKE2_HB103	DUKE2	DUKE2
DUKE2_HB104	DUKE2	DUKE2
DUKE2_HB105	DUKE2	DUKE2
DUKE2_HB106	DUKE2	DUKE2
DUKE2_HB107	DUKE2	DUKE2
DUKE2_HB108	DUKE2	DUKE2
DUKE2_HB109	DUKE2	DUKE2
DUKE2_HB11	DUKE2	DUKE2
DUKE2_HB110	DUKE2	DUKE2
DUKE2_HB111	DUKE2	DUKE2
DUKE2_HB112	DUKE2	DUKE2
DUKE2_HB113	DUKE2	DUKE2
DUKE2_HB114	DUKE2	DUKE2
DUKE2_HB115	DUKE2	DUKE2
DUKE2_HB116	DUKE2	DUKE2
DUKE2_HB117	DUKE2	DUKE2
DUKE2_HB118	DUKE2	DUKE2
DUKE2_HB119	DUKE2	DUKE2
DUKE2_HB12	DUKE2	DUKE2
DUKE2_HB120	DUKE2	DUKE2
DUKE2_HB121	DUKE2	DUKE2
DUKE2_HB122	DUKE2	DUKE2
DUKE2_HB123	DUKE2	DUKE2
DUKE2_HB124	DUKE2	DUKE2
DUKE2_HB125	DUKE2	DUKE2
DUKE2_HB126	DUKE2	DUKE2
DUKE2_HB127	DUKE2	DUKE2
DUKE2_HB128	DUKE2	DUKE2
DUKE2_HB129	DUKE2	DUKE2
DUKE2_HB13	DUKE2	DUKE2
DUKE2_HB132	DUKE2	DUKE2
DUKE2_HB133	DUKE2	DUKE2
DUKE2_HB134	DUKE2	DUKE2
DUKE2_HB135	DUKE2	DUKE2
DUKE2_HB136	DUKE2	DUKE2
DUKE2_HB137	DUKE2	DUKE2
DUKE2_HB138	DUKE2	DUKE2
DUKE2_HB139	DUKE2	DUKE2
DUKE2_HB14	DUKE2	DUKE2
DUKE2_HB140	DUKE2	DUKE2
DUKE2_HB141	DUKE2	DUKE2
DUKE2_HB142	DUKE2	DUKE2
DUKE2_HB143	DUKE2	DUKE2
DUKE2_HB144	DUKE2	DUKE2
DUKE2_HB145	DUKE2	DUKE2
DUKE2_HB146	DUKE2	DUKE2
DUKE2_HB147	DUKE2	DUKE2
DUKE2_HB148	DUKE2	DUKE2
DUKE2_HB149	DUKE2	DUKE2
DUKE2_HB15	DUKE2	DUKE2
DUKE2_HB150	DUKE2	DUKE2
DUKE2_HB151	DUKE2	DUKE2
DUKE2_HB152	DUKE2	DUKE2
DUKE2_HB153	DUKE2	DUKE2
DUKE2_HB154	DUKE2	DUKE2
DUKE2_HB155	DUKE2	DUKE2
DUKE2_HB156	DUKE2	DUKE2
DUKE2_HB157	DUKE2	DUKE2
DUKE2_HB158	DUKE2	DUKE2
DUKE2_HB159	DUKE2	DUKE2
DUKE2_HB16	DUKE2	DUKE2
DUKE2_HB160	DUKE2	DUKE2
DUKE2_HB161	DUKE2	DUKE2
DUKE2_HB162	DUKE2	DUKE2
DUKE2_HB17	DUKE2	DUKE2
DUKE2_HB18	DUKE2	DUKE2
DUKE2_HB19	DUKE2	DUKE2
DUKE2_HB20	DUKE2	DUKE2
DUKE2_HB21	DUKE2	DUKE2
DUKE2_HB22	DUKE2	DUKE2
DUKE2_HB23	DUKE2	DUKE2
DUKE2_HB24	DUKE2	DUKE2
DUKE2_HB25	DUKE2	DUKE2
DUKE2_HB26	DUKE2	DUKE2
DUKE2_HB27	DUKE2	DUKE2
DUKE2_HB28	DUKE2	DUKE2
DUKE2_HB29	DUKE2	DUKE2
DUKE2_HB30	DUKE2	DUKE2
DUKE2_HB31	DUKE2	DUKE2
DUKE2_HB32	DUKE2	DUKE2
DUKE2_HB33	DUKE2	DUKE2
DUKE2_HB34	DUKE2	DUKE2
DUKE2_HB35	DUKE2	DUKE2
DUKE2_HB36	DUKE2	DUKE2
DUKE2_HB37	DUKE2	DUKE2
DUKE2_HB38	DUKE2	DUKE2
DUKE2_HB39	DUKE2	DUKE2
DUKE2_HB40	DUKE2	DUKE2
DUKE2_HB41	DUKE2	DUKE2
DUKE2_HB42	DUKE2	DUKE2
DUKE2_HB43	DUKE2	DUKE2
DUKE2_HB44	DUKE2	DUKE2
DUKE2_HB45	DUKE2	DUKE2
DUKE2_HB46	DUKE2	DUKE2
DUKE2_HB47	DUKE2	DUKE2
DUKE2_HB48	DUKE2	DUKE2
DUKE2_HB49	DUKE2	DUKE2
DUKE2_HB50	DUKE2	DUKE2
DUKE2_HB51	DUKE2	DUKE2
DUKE2_HB52	DUKE2	DUKE2
DUKE2_HB53	DUKE2	DUKE2
DUKE2_HB54	DUKE2	DUKE2
DUKE2_HB55	DUKE2	DUKE2
DUKE2_HB56	DUKE2	DUKE2
DUKE2_HB57	DUKE2	DUKE2
DUKE2_HB58	DUKE2	DUKE2
DUKE2_HB59	DUKE2	DUKE2
DUKE2_HB60	DUKE2	DUKE2
DUKE2_HB61	DUKE2	DUKE2
DUKE2_HB62	DUKE2	DUKE2
DUKE2_HB63	DUKE2	DUKE2
DUKE2_HB64	DUKE2	DUKE2
DUKE2_HB65	DUKE2	DUKE2
DUKE2_HB66	DUKE2	DUKE2
DUKE2_HB67	DUKE2	DUKE2
DUKE2_HB68	DUKE2	DUKE2
DUKE2_HB69	DUKE2	DUKE2
DUKE2_HB70	DUKE2	DUKE2
DUKE2_HB71	DUKE2	DUKE2
DUKE2_HB72	DUKE2	DUKE2
DUKE2_HB73	DUKE2	DUKE2
DUKE2_HB74	DUKE2	DUKE2
DUKE2_HB75	DUKE2	DUKE2
DUKE2_HB76	DUKE2	DUKE2
DUKE2_HB77	DUKE2	DUKE2
DUKE2_HB78	DUKE2	DUKE2
DUKE2_HB79	DUKE2	DUKE2
DUKE2_HB80	DUKE2	DUKE2
DUKE2_HB81	DUKE2	DUKE2
DUKE2_HB82	DUKE2	DUKE2
DUKE2_HB83	DUKE2	DUKE2
DUKE2_HB84	DUKE2	DUKE2
DUKE2_HB85	DUKE2	DUKE2
DUKE2_HB86	DUKE2	DUKE2
DUKE2_HB87	DUKE2	DUKE2
DUKE2_HB88	DUKE2	DUKE2
DUKE2_HB89	DUKE2	DUKE2
DUKE2_HB90	DUKE2	DUKE2
DUKE2_HB91	DUKE2	DUKE2
DUKE2_HB92	DUKE2	DUKE2
DUKE2_HB93	DUKE2	DUKE2
DUKE2_HB94	DUKE2	DUKE2
DUKE2_HB95	DUKE2	DUKE2
DUKE2_HB96	DUKE2	DUKE2
DUKE2_HB97	DUKE2	DUKE2
DUKE2_HB98	DUKE2	DUKE2
DUKE2_HB99	DUKE2	DUKE2
DUKE_KF-067	DUKE	DUKE
DUKE_KF-069	DUKE	DUKE
DUKE_KF-070	DUKE	DUKE
DUKE_KF-075	DUKE	DUKE
DUKE_KF-076	DUKE	DUKE
DUKE_KF-077	DUKE	DUKE
DUKE_KF-079	DUKE	DUKE
DUKE_KF-083	DUKE	DUKE
DUKE_KF-090	DUKE	DUKE
DUKE_KF-094	DUKE	DUKE
DUKE_KF-095	DUKE	DUKE
DUKE_KF-097	DUKE	DUKE
DUKE_KF-098	DUKE	DUKE
DUKE_KF-101	DUKE	DUKE
DUKE_KF-104	DUKE	DUKE
DUKE_KF-105	DUKE	DUKE
DUKE_KF-106	DUKE	DUKE
DUKE_KF-109	DUKE	DUKE
DUKE_KF-110	DUKE	DUKE
DUKE_KF-113	DUKE	DUKE
DUKE_KF-114	DUKE	DUKE
DUKE_KF-115	DUKE	DUKE
DUKE_KF-116	DUKE	DUKE
DUKE_KF-117	DUKE	DUKE
DUKE_KF-118	DUKE	DUKE
DUKE_KF-119	DUKE	DUKE
DUKE_KF-120	DUKE	DUKE
DUKE_KF-123	DUKE	DUKE
DUKE_KF-124	DUKE	DUKE
DUKE_KF-125	DUKE	DUKE
DUKE_KF-126	DUKE	DUKE
DUKE_KF-127	DUKE	DUKE
DUKE_KF-128	DUKE	DUKE
DUKE_KF-129	DUKE	DUKE
DUKE_KF-130	DUKE	DUKE
DUKE_KF-131	DUKE	DUKE
DUKE_KF-132	DUKE	DUKE
DUKE_KF-133	DUKE	DUKE
DUKE_KF-134	DUKE	DUKE
DUKE_KF-135	DUKE	DUKE
DUKE_KF-136	DUKE	DUKE
DUKE_KF-137	DUKE	DUKE
DUKE_KF-138	DUKE	DUKE
DUKE_KF-139	DUKE	DUKE
DUKE_KF-140	DUKE	DUKE
DUKE_KF-141	DUKE	DUKE
DUKE_KF-142	DUKE	DUKE
DUKE_KF-143	DUKE	DUKE
DUKE_KF-144	DUKE	DUKE
DUKE_KF-145	DUKE	DUKE
DUKE_KF-146	DUKE	DUKE
DUKE_KF-147	DUKE	DUKE
DUKE_KF-149	DUKE	DUKE
DUKE_KF-150	DUKE	DUKE
DUKE_KF-151	DUKE	DUKE
DUKE_KF-152	DUKE	DUKE
DUKE_KF-153	DUKE	DUKE
DUKE_KF-154	DUKE	DUKE
DUKE_KF-155	DUKE	DUKE
DUKE_KF-157	DUKE	DUKE
DUKE_KF-159	DUKE	DUKE
DUKE_KF-160	DUKE	DUKE
DUKE_KF-176	DUKE	DUKE
DUKE_KF-178	DUKE	DUKE
DUKE_KF-182	DUKE	DUKE
DUKE_KF-183	DUKE	DUKE
DUKE_KF-184	DUKE	DUKE
DUKE_KF-187	DUKE	DUKE
DUKE_KF-188	DUKE	DUKE
DUKE_KF-189	DUKE	DUKE
DUKE_KF-193	DUKE	DUKE
DUKE_KF-194	DUKE	DUKE
DUKE_KF-195	DUKE	DUKE
DUKE_KF-196	DUKE	DUKE
DUKE_KF-200	DUKE	DUKE
DUKE_KF-201	DUKE	DUKE
DUKE_KF-203	DUKE	DUKE
DUKE_KF-204	DUKE	DUKE
DUKE_KF-207	DUKE	DUKE
DUKE_T00-050	DUKE	DUKE
DUKE_T00-064	DUKE	DUKE
DUKE_T00-070	DUKE	DUKE
DUKE_T00-109	DUKE	DUKE
DUKE_T00-214	DUKE	DUKE
DUKE_T00-454	DUKE	DUKE
DUKE_T00-622	DUKE	DUKE
DUKE_T01-047	DUKE	DUKE
DUKE_T01-145	DUKE	DUKE
DUKE_T01-154	DUKE	DUKE
DUKE_T01-156	DUKE	DUKE
DUKE_T01-158	DUKE	DUKE
DUKE_T01-166	DUKE	DUKE
DUKE_T01-194	DUKE	DUKE
DUKE_T01-202	DUKE	DUKE
DUKE_T01-204	DUKE	DUKE
DUKE_T01-255	DUKE	DUKE
DUKE_T01-310	DUKE	DUKE
DUKE_T01-344	DUKE	DUKE
DUKE_T01-352	DUKE	DUKE
DUKE_T01-356	DUKE	DUKE
DUKE_T01-357	DUKE	DUKE
DUKE_T01-366	DUKE	DUKE
DUKE_T01-378	DUKE	DUKE
DUKE_T01-384	DUKE	DUKE
DUKE_T01-387	DUKE	DUKE
DUKE_T01-407	DUKE	DUKE
DUKE_T01-410	DUKE	DUKE
DUKE_T01-428	DUKE	DUKE
DUKE_T01-439	DUKE	DUKE
DUKE_T01-452	DUKE	DUKE
DUKE_T01-461	DUKE	DUKE
DUKE_T01-463	DUKE	DUKE
DUKE_T01-466	DUKE	DUKE
DUKE_T01-468	DUKE	DUKE
DUKE_T01-469	DUKE	DUKE
DUKE_T01-472	DUKE	DUKE
DUKE_T01-476	DUKE	DUKE
DUKE_T01-495	DUKE	DUKE
DUKE_T01-496	DUKE	DUKE
DUKE_T01-502	DUKE	DUKE
DUKE_T01-503	DUKE	DUKE
DUKE_T01-514	DUKE	DUKE
DUKE_T01-522	DUKE	DUKE
DUKE_T01-534	DUKE	DUKE
DUKE_T01-537	DUKE	DUKE
DUKE_T01-569	DUKE	DUKE
DUKE_T01-585	DUKE	DUKE
DUKE_T01-591	DUKE	DUKE
DUKE_T01-605	DUKE	DUKE
DUKE_T01-618	DUKE	DUKE
DUKE_T01-624	DUKE	DUKE
DUKE_T01-659	DUKE	DUKE
DUKE_T01-748	DUKE	DUKE
DUKE_T01-772	DUKE	DUKE
DUKE_T01-797	DUKE	DUKE
DUKE_T01-799	DUKE	DUKE
DUKE_T01-829	DUKE	DUKE
DUKE_T01-838	DUKE	DUKE
DUKE_T92-037	DUKE	DUKE
DUKE_T92-058	DUKE	DUKE
DUKE_T93-002	DUKE	DUKE
DUKE_T94-071	DUKE	DUKE
DUKE_T94-072	DUKE	DUKE
DUKE_T94-074	DUKE	DUKE
DUKE_T95-028	DUKE	DUKE
DUKE_T95-031	DUKE	DUKE
DUKE_T95-040	DUKE	DUKE
DUKE_T95-074	DUKE	DUKE
DUKE_T95-162	DUKE	DUKE
DUKE_T95-168	DUKE	DUKE
DUKE_T95-194	DUKE	DUKE
DUKE_T96-085	DUKE	DUKE
DUKE_T96-094	DUKE	DUKE
DUKE_T96-127	DUKE	DUKE
DUKE_T96-136	DUKE	DUKE
DUKE_T96-159	DUKE	DUKE
DUKE_T96-167	DUKE	DUKE
DUKE_T96-195	DUKE	DUKE
DUKE_T96-250	DUKE	DUKE
DUKE_T97-017	DUKE	DUKE
DUKE_T97-019	DUKE	DUKE
DUKE_T97-043	DUKE	DUKE
DUKE_T97-051	DUKE	DUKE
DUKE_T97-071	DUKE	DUKE
DUKE_T97-075	DUKE	DUKE
DUKE_T97-080	DUKE	DUKE
DUKE_T97-090	DUKE	DUKE
DUKE_T97-094	DUKE	DUKE
DUKE_T97-191	DUKE	DUKE
DUKE_T97-281	DUKE	DUKE
EMC2_1	EMC2	EMC2
EMC2_10	EMC2	EMC2
EMC2_100	EMC2	EMC2
EMC2_101	EMC2	EMC2
EMC2_102	EMC2	EMC2
EMC2_103	EMC2	EMC2
EMC2_104	EMC2	EMC2
EMC2_105	EMC2	EMC2
EMC2_106	EMC2	EMC2
EMC2_107	EMC2	EMC2
EMC2_108	EMC2	EMC2
EMC2_109	EMC2	EMC2
EMC2_11	EMC2	EMC2
EMC2_110	EMC2	EMC2
EMC2_111	EMC2	EMC2
EMC2_112	EMC2	EMC2
EMC2_113	EMC2	EMC2
EMC2_114	EMC2	EMC2
EMC2_115	EMC2	EMC2
EMC2_116	EMC2	EMC2
EMC2_117	EMC2	EMC2
EMC2_118	EMC2	EMC2
EMC2_119	EMC2	EMC2
EMC2_12	EMC2	EMC2
EMC2_120	EMC2	EMC2
EMC2_121	EMC2	EMC2
EMC2_122	EMC2	EMC2
EMC2_123	EMC2	EMC2
EMC2_124	EMC2	EMC2
EMC2_125	EMC2	EMC2
EMC2_126	EMC2	EMC2
EMC2_127	EMC2	EMC2
EMC2_128	EMC2	EMC2
EMC2_129	EMC2	EMC2
EMC2_13	EMC2	EMC2
EMC2_130	EMC2	EMC2
EMC2_131	EMC2	EMC2
EMC2_132	EMC2	EMC2
EMC2_133	EMC2	EMC2
EMC2_134	EMC2	EMC2
EMC2_135	EMC2	EMC2
EMC2_136	EMC2	EMC2
EMC2_137	EMC2	EMC2
EMC2_138	EMC2	EMC2
EMC2_139	EMC2	EMC2
EMC2_14	EMC2	EMC2
EMC2_140	EMC2	EMC2
EMC2_141	EMC2	EMC2
EMC2_142	EMC2	EMC2
EMC2_143	EMC2	EMC2
EMC2_144	EMC2	EMC2
EMC2_145	EMC2	EMC2
EMC2_146	EMC2	EMC2
EMC2_147	EMC2	EMC2
EMC2_148	EMC2	EMC2
EMC2_149	EMC2	EMC2
EMC2_15	EMC2	EMC2
EMC2_150	EMC2	EMC2
EMC2_151	EMC2	EMC2
EMC2_152	EMC2	EMC2
EMC2_153	EMC2	EMC2
EMC2_154	EMC2	EMC2
EMC2_155	EMC2	EMC2
EMC2_156	EMC2	EMC2
EMC2_157	EMC2	EMC2
EMC2_158	EMC2	EMC2
EMC2_159	EMC2	EMC2
EMC2_16	EMC2	EMC2
EMC2_160	EMC2	EMC2
EMC2_161	EMC2	EMC2
EMC2_162	EMC2	EMC2
EMC2_163	EMC2	EMC2
EMC2_164	EMC2	EMC2
EMC2_165	EMC2	EMC2
EMC2_166	EMC2	EMC2
EMC2_167	EMC2	EMC2
EMC2_168	EMC2	EMC2
EMC2_169	EMC2	EMC2
EMC2_17	EMC2	EMC2
EMC2_170	EMC2	EMC2
EMC2_171	EMC2	EMC2
EMC2_172	EMC2	EMC2
EMC2_173	EMC2	EMC2
EMC2_174	EMC2	EMC2
EMC2_175	EMC2	EMC2
EMC2_176	EMC2	EMC2
EMC2_177	EMC2	EMC2
EMC2_178	EMC2	EMC2
EMC2_179	EMC2	EMC2
EMC2_18	EMC2	EMC2
EMC2_180	EMC2	EMC2
EMC2_181	EMC2	EMC2
EMC2_182	EMC2	EMC2
EMC2_183	EMC2	EMC2
EMC2_184	EMC2	EMC2
EMC2_185	EMC2	EMC2
EMC2_186	EMC2	EMC2
EMC2_187	EMC2	EMC2
EMC2_188	EMC2	EMC2
EMC2_189	EMC2	EMC2
EMC2_19	EMC2	EMC2
EMC2_190	EMC2	EMC2
EMC2_191	EMC2	EMC2
EMC2_192	EMC2	EMC2
EMC2_193	EMC2	EMC2
EMC2_194	EMC2	EMC2
EMC2_195	EMC2	EMC2
EMC2_196	EMC2	EMC2
EMC2_197	EMC2	EMC2
EMC2_198	EMC2	EMC2
EMC2_199	EMC2	EMC2
EMC2_2	EMC2	EMC2
EMC2_20	EMC2	EMC2
EMC2_200	EMC2	EMC2
EMC2_201	EMC2	EMC2
EMC2_202	EMC2	EMC2
EMC2_203	EMC2	EMC2
EMC2_204	EMC2	EMC2
EMC2_21	EMC2	EMC2
EMC2_22	EMC2	EMC2
EMC2_23	EMC2	EMC2
EMC2_24	EMC2	EMC2
EMC2_25	EMC2	EMC2
EMC2_26	EMC2	EMC2
EMC2_27	EMC2	EMC2
EMC2_28	EMC2	EMC2
EMC2_29	EMC2	EMC2
EMC2_3	EMC2	EMC2
EMC2_30	EMC2	EMC2
EMC2_31	EMC2	EMC2
EMC2_32	EMC2	EMC2
EMC2_33	EMC2	EMC2
EMC2_34	EMC2	EMC2
EMC2_35	EMC2	EMC2
EMC2_36	EMC2	EMC2
EMC2_37	EMC2	EMC2
EMC2_38	EMC2	EMC2
EMC2_39	EMC2	EMC2
EMC2_4	EMC2	EMC2
EMC2_40	EMC2	EMC2
EMC2_41	EMC2	EMC2
EMC2_42	EMC2	EMC2
EMC2_43	EMC2	EMC2
EMC2_44	EMC2	EMC2
EMC2_45	EMC2	EMC2
EMC2_46	EMC2	EMC2
EMC2_47	EMC2	EMC2
EMC2_48	EMC2	EMC2
EMC2_49	EMC2	EMC2
EMC2_5	EMC2	EMC2
EMC2_50	EMC2	EMC2
EMC2_51	EMC2	EMC2
EMC2_52	EMC2	EMC2
EMC2_53	EMC2	EMC2
EMC2_54	EMC2	EMC2
EMC2_55	EMC2	EMC2
EMC2_56	EMC2	EMC2
EMC2_57	EMC2	EMC2
EMC2_58	EMC2	EMC2
EMC2_59	EMC2	EMC2
EMC2_6	EMC2	EMC2
EMC2_60	EMC2	EMC2
EMC2_61	EMC2	EMC2
EMC2_62	EMC2	EMC2
EMC2_63	EMC2	EMC2
EMC2_64	EMC2	EMC2
EMC2_65	EMC2	EMC2
EMC2_66	EMC2	EMC2
EMC2_67	EMC2	EMC2
EMC2_68	EMC2	EMC2
EMC2_69	EMC2	EMC2
EMC2_7	EMC2	EMC2
EMC2_70	EMC2	EMC2
EMC2_71	EMC2	EMC2
EMC2_72	EMC2	EMC2
EMC2_73	EMC2	EMC2
EMC2_74	EMC2	EMC2
EMC2_75	EMC2	EMC2
EMC2_76	EMC2	EMC2
EMC2_77	EMC2	EMC2
EMC2_78	EMC2	EMC2
EMC2_79	EMC2	EMC2
EMC2_8	EMC2	EMC2
EMC2_80	EMC2	EMC2
EMC2_81	EMC2	EMC2
EMC2_82	EMC2	EMC2
EMC2_83	EMC2	EMC2
EMC2_84	EMC2	EMC2
EMC2_85	EMC2	EMC2
EMC2_86	EMC2	EMC2
EMC2_87	EMC2	EMC2
EMC2_88	EMC2	EMC2
EMC2_89	EMC2	EMC2
EMC2_9	EMC2	EMC2
EMC2_90	EMC2	EMC2
EMC2_91	EMC2	EMC2
EMC2_92	EMC2	EMC2
EMC2_93	EMC2	EMC2
EMC2_94	EMC2	EMC2
EMC2_95	EMC2	EMC2
EMC2_96	EMC2	EMC2
EMC2_97	EMC2	EMC2
EMC2_98	EMC2	EMC2
EMC2_99	EMC2	EMC2
EORTC10994_PF01	EORTC10994	EORTC10994
EORTC10994_PF02	EORTC10994	EORTC10994
EORTC10994_PF03	EORTC10994	EORTC10994
EORTC10994_PF04	EORTC10994	EORTC10994
EORTC10994_PF05	EORTC10994	EORTC10994
EORTC10994_PF06	EORTC10994	EORTC10994
EORTC10994_PF07	EORTC10994	EORTC10994
EORTC10994_PF09	EORTC10994	EORTC10994
EORTC10994_PF10	EORTC10994	EORTC10994
EORTC10994_PF11	EORTC10994	EORTC10994
EORTC10994_PF12	EORTC10994	EORTC10994
EORTC10994_PF13	EORTC10994	EORTC10994
EORTC10994_PF14	EORTC10994	EORTC10994
EORTC10994_PF15	EORTC10994	EORTC10994
EORTC10994_PF16	EORTC10994	EORTC10994
EORTC10994_PF17	EORTC10994	EORTC10994
EORTC10994_PF18	EORTC10994	EORTC10994
EORTC10994_PF19	EORTC10994	EORTC10994
EORTC10994_PF20	EORTC10994	EORTC10994
EORTC10994_PF21	EORTC10994	EORTC10994
EORTC10994_PF22	EORTC10994	EORTC10994
EORTC10994_PF23	EORTC10994	EORTC10994
EORTC10994_PF24	EORTC10994	EORTC10994
EORTC10994_PF25	EORTC10994	EORTC10994
EORTC10994_PF26	EORTC10994	EORTC10994
EORTC10994_PF27	EORTC10994	EORTC10994
EORTC10994_PF28	EORTC10994	EORTC10994
EORTC10994_PF29	EORTC10994	EORTC10994
EORTC10994_PF30	EORTC10994	EORTC10994
EORTC10994_PF31	EORTC10994	EORTC10994
EORTC10994_PF32	EORTC10994	EORTC10994
EORTC10994_PF33	EORTC10994	EORTC10994
EORTC10994_PF34	EORTC10994	EORTC10994
EORTC10994_PF35	EORTC10994	EORTC10994
EORTC10994_PF36	EORTC10994	EORTC10994
EORTC10994_PF37	EORTC10994	EORTC10994
EORTC10994_PF38	EORTC10994	EORTC10994
EORTC10994_PF39	EORTC10994	EORTC10994
EORTC10994_PF40	EORTC10994	EORTC10994
EORTC10994_PF41	EORTC10994	EORTC10994
EORTC10994_PF42	EORTC10994	EORTC10994
EORTC10994_PF43	EORTC10994	EORTC10994
EORTC10994_PF44	EORTC10994	EORTC10994
EORTC10994_PF45	EORTC10994	EORTC10994
EORTC10994_PF46	EORTC10994	EORTC10994
EORTC10994_PF47	EORTC10994	EORTC10994
EORTC10994_PF48	EORTC10994	EORTC10994
EORTC10994_PF49	EORTC10994	EORTC10994
EORTC10994_PF50	EORTC10994	EORTC10994
FNCLCC_FEC100_0001_A	FNCLCC	FNCLCC
FNCLCC_FEC100_0002_A	FNCLCC	FNCLCC
FNCLCC_FEC100_0003_A	FNCLCC	FNCLCC
FNCLCC_FEC100_0004_A	FNCLCC	FNCLCC
FNCLCC_FEC100_0005_A	FNCLCC	FNCLCC
FNCLCC_FEC100_0006_A	FNCLCC	FNCLCC
FNCLCC_FEC100_0007_A	FNCLCC	FNCLCC
FNCLCC_FEC100_0008_A	FNCLCC	FNCLCC
FNCLCC_FEC100_0009_A	FNCLCC	FNCLCC
FNCLCC_FEC100_0010_A	FNCLCC	FNCLCC
FNCLCC_FEC100_0011_A	FNCLCC	FNCLCC
FNCLCC_FEC100_0012_A	FNCLCC	FNCLCC
FNCLCC_FEC100_0013_A	FNCLCC	FNCLCC
FNCLCC_FEC100_0014_A	FNCLCC	FNCLCC
FNCLCC_FEC100_0015_A	FNCLCC	FNCLCC
FNCLCC_FEC100_0016_A	FNCLCC	FNCLCC
FNCLCC_FEC100_0017_A	FNCLCC	FNCLCC
FNCLCC_FEC100_0018_A	FNCLCC	FNCLCC
FNCLCC_FEC100_0019_A	FNCLCC	FNCLCC
FNCLCC_FEC100_0020_A	FNCLCC	FNCLCC
FNCLCC_FEC100_0021_A	FNCLCC	FNCLCC
FNCLCC_FEC100_0022_A	FNCLCC	FNCLCC
FNCLCC_FEC100_0023_A	FNCLCC	FNCLCC
FNCLCC_FEC100_0024_A	FNCLCC	FNCLCC
FNCLCC_FEC100_0025_A	FNCLCC	FNCLCC
FNCLCC_FEC100_0026_A	FNCLCC	FNCLCC
FNCLCC_FEC100_0027_A	FNCLCC	FNCLCC
FNCLCC_FEC100_0028_A	FNCLCC	FNCLCC
FNCLCC_FEC100_0029_A	FNCLCC	FNCLCC
FNCLCC_FEC100_0030_A	FNCLCC	FNCLCC
FNCLCC_FEC100_0031_A	FNCLCC	FNCLCC
FNCLCC_FEC100_0032_A	FNCLCC	FNCLCC
FNCLCC_FEC100_0033_A	FNCLCC	FNCLCC
FNCLCC_FEC100_0034_A	FNCLCC	FNCLCC
FNCLCC_FEC100_0035_A	FNCLCC	FNCLCC
FNCLCC_FEC100_0036_A	FNCLCC	FNCLCC
FNCLCC_FEC100_0037_A	FNCLCC	FNCLCC
FNCLCC_FEC100_0038_A	FNCLCC	FNCLCC
FNCLCC_FEC100_0039_A	FNCLCC	FNCLCC
FNCLCC_FEC100_0040_A	FNCLCC	FNCLCC
FNCLCC_FEC100_0041_A	FNCLCC	FNCLCC
FNCLCC_FEC100_0042_A	FNCLCC	FNCLCC
FNCLCC_FEC100_0043_A	FNCLCC	FNCLCC
FNCLCC_FEC100_0044_A	FNCLCC	FNCLCC
FNCLCC_FEC100_0045_A	FNCLCC	FNCLCC
FNCLCC_FEC100_0046_A	FNCLCC	FNCLCC
FNCLCC_FEC100_0047_A	FNCLCC	FNCLCC
FNCLCC_FEC100_0048_A	FNCLCC	FNCLCC
FNCLCC_FEC100_0049_A	FNCLCC	FNCLCC
FNCLCC_FEC100_0050_A	FNCLCC	FNCLCC
FNCLCC_FEC100_0051_A	FNCLCC	FNCLCC
FNCLCC_FEC100_0052_A	FNCLCC	FNCLCC
FNCLCC_FEC100_0053_A	FNCLCC	FNCLCC
FNCLCC_FEC100_0054_A	FNCLCC	FNCLCC
FNCLCC_FEC100_0055_A	FNCLCC	FNCLCC
FNCLCC_FEC100_0056_A	FNCLCC	FNCLCC
FNCLCC_FEC100_0057_A	FNCLCC	FNCLCC
FNCLCC_FEC100_0058_A	FNCLCC	FNCLCC
FNCLCC_FEC100_0059_A	FNCLCC	FNCLCC
FNCLCC_FEC100_0060_A	FNCLCC	FNCLCC
FNCLCC_FEC100_0061_A	FNCLCC	FNCLCC
FNCLCC_FEC100_0062_A	FNCLCC	FNCLCC
FNCLCC_FEC100_0063_A	FNCLCC	FNCLCC
FNCLCC_FEC100_0064_A	FNCLCC	FNCLCC
FNCLCC_FEC100_0065_A	FNCLCC	FNCLCC
FNCLCC_FEC100_0066_A	FNCLCC	FNCLCC
FNCLCC_FEC100_0067_A	FNCLCC	FNCLCC
FNCLCC_FEC100_0068_A	FNCLCC	FNCLCC
FNCLCC_FEC100_0069_A	FNCLCC	FNCLCC
FNCLCC_FEC100_0070_A	FNCLCC	FNCLCC
FNCLCC_FEC100_0071_A	FNCLCC	FNCLCC
FNCLCC_FEC100_0072_A	FNCLCC	FNCLCC
FNCLCC_FEC100_0073_A	FNCLCC	FNCLCC
FNCLCC_FEC100_0074_A	FNCLCC	FNCLCC
FNCLCC_FEC100_0075_A	FNCLCC	FNCLCC
FNCLCC_FEC100_0076_A	FNCLCC	FNCLCC
FNCLCC_FEC100_0077_A	FNCLCC	FNCLCC
FNCLCC_FEC100_0078_A	FNCLCC	FNCLCC
FNCLCC_FEC100_0079_A	FNCLCC	FNCLCC
FNCLCC_FEC100_0080_A	FNCLCC	FNCLCC
FNCLCC_FEC100_0081_A	FNCLCC	FNCLCC
FNCLCC_FEC100_0082_A	FNCLCC	FNCLCC
FNCLCC_FEC100_0083_A	FNCLCC	FNCLCC
FNCLCC_FEC100_0084_A	FNCLCC	FNCLCC
FNCLCC_FEC100_0085_A	FNCLCC	FNCLCC
FNCLCC_FEC100_0086_A	FNCLCC	FNCLCC
FNCLCC_FEC100_0087_A	FNCLCC	FNCLCC
FNCLCC_FEC100_0088_A	FNCLCC	FNCLCC
FNCLCC_FEC100_0089_A	FNCLCC	FNCLCC
FNCLCC_FEC100_0090_A	FNCLCC	FNCLCC
FNCLCC_FEC100_0091_A	FNCLCC	FNCLCC
FNCLCC_FEC100_0092_A	FNCLCC	FNCLCC
FNCLCC_FEC100_0093_A	FNCLCC	FNCLCC
FNCLCC_FEC100_0094_A	FNCLCC	FNCLCC
FNCLCC_FEC100_0095_A	FNCLCC	FNCLCC
FNCLCC_FEC100_0096_A	FNCLCC	FNCLCC
FNCLCC_FEC100_0097_A	FNCLCC	FNCLCC
FNCLCC_FEC100_0098_A	FNCLCC	FNCLCC
FNCLCC_FEC100_0099_A	FNCLCC	FNCLCC
FNCLCC_FEC100_0100_A	FNCLCC	FNCLCC
FNCLCC_FEC100_0101_A	FNCLCC	FNCLCC
FNCLCC_FEC100_0102_A	FNCLCC	FNCLCC
FNCLCC_FEC100_0103_A	FNCLCC	FNCLCC
FNCLCC_FEC100_0104_A	FNCLCC	FNCLCC
FNCLCC_FEC100_0105_A	FNCLCC	FNCLCC
FNCLCC_FEC100_0106_A	FNCLCC	FNCLCC
FNCLCC_FEC100_0107_A	FNCLCC	FNCLCC
FNCLCC_FEC100_0108_A	FNCLCC	FNCLCC
FNCLCC_FEC100_0109_A	FNCLCC	FNCLCC
FNCLCC_FEC100_0110_A	FNCLCC	FNCLCC
FNCLCC_FEC100_0111_A	FNCLCC	FNCLCC
FNCLCC_FEC100_0112_A	FNCLCC	FNCLCC
FNCLCC_FEC100_0113_A	FNCLCC	FNCLCC
FNCLCC_FEC100_0114_A	FNCLCC	FNCLCC
FNCLCC_FEC100_0115_A	FNCLCC	FNCLCC
FNCLCC_FEC100_0116_A	FNCLCC	FNCLCC
FNCLCC_FEC100_0117_A	FNCLCC	FNCLCC
FNCLCC_FEC100_0118_A	FNCLCC	FNCLCC
FNCLCC_FEC100_0119_A	FNCLCC	FNCLCC
FNCLCC_FEC100_0120_A	FNCLCC	FNCLCC
FNCLCC_FEC100_0121_A	FNCLCC	FNCLCC
FNCLCC_FEC100_0122_A	FNCLCC	FNCLCC
FNCLCC_FEC100_0123_A	FNCLCC	FNCLCC
FNCLCC_FEC100_0124_A	FNCLCC	FNCLCC
FNCLCC_FEC100_0125_A	FNCLCC	FNCLCC
FNCLCC_FEC100_0126_A	FNCLCC	FNCLCC
FNCLCC_FEC100_0127_A	FNCLCC	FNCLCC
FNCLCC_FEC100_0128_A	FNCLCC	FNCLCC
FNCLCC_FEC100_0129_A	FNCLCC	FNCLCC
FNCLCC_FEC100_0130_A	FNCLCC	FNCLCC
FNCLCC_FEC100_0131_A	FNCLCC	FNCLCC
FNCLCC_FEC100_0132_A	FNCLCC	FNCLCC
FNCLCC_FEC100_0133_A	FNCLCC	FNCLCC
FNCLCC_FEC100_0134_A	FNCLCC	FNCLCC
FNCLCC_FEC100_0135_A	FNCLCC	FNCLCC
FNCLCC_FEC100_0136_A	FNCLCC	FNCLCC
FNCLCC_FEC100_0137_A	FNCLCC	FNCLCC
FNCLCC_FEC100_0138_A	FNCLCC	FNCLCC
FNCLCC_FEC100_0139_A	FNCLCC	FNCLCC
FNCLCC_FEC100_0140_A	FNCLCC	FNCLCC
FNCLCC_FEC100_0141_A	FNCLCC	FNCLCC
FNCLCC_FEC100_0142_A	FNCLCC	FNCLCC
FNCLCC_FEC100_0143_A	FNCLCC	FNCLCC
FNCLCC_FEC100_0144_A	FNCLCC	FNCLCC
FNCLCC_FEC100_0145_A	FNCLCC	FNCLCC
FNCLCC_FEC100_0146_A	FNCLCC	FNCLCC
FNCLCC_FEC100_0147_A	FNCLCC	FNCLCC
FNCLCC_FEC100_0148_A	FNCLCC	FNCLCC
FNCLCC_FEC100_0149_A	FNCLCC	FNCLCC
FNCLCC_FEC100_0150_A	FNCLCC	FNCLCC
GSM102439	EXPO	SUPERTAM_HGU133PLUS2
GSM102440	EXPO	SUPERTAM_HGU133PLUS2
GSM102441	EXPO	SUPERTAM_HGU133PLUS2
GSM102468	EXPO	SUPERTAM_HGU133PLUS2
GSM102482	EXPO	SUPERTAM_HGU133PLUS2
GSM102487	EXPO	SUPERTAM_HGU133PLUS2
GSM102499	EXPO	SUPERTAM_HGU133PLUS2
GSM102502	EXPO	SUPERTAM_HGU133PLUS2
GSM102506	EXPO	SUPERTAM_HGU133PLUS2
GSM102523	EXPO	SUPERTAM_HGU133PLUS2
GSM102525	EXPO	SUPERTAM_HGU133PLUS2
GSM102526	EXPO	SUPERTAM_HGU133PLUS2
GSM102530	EXPO	SUPERTAM_HGU133PLUS2
GSM102534	EXPO	SUPERTAM_HGU133PLUS2
GSM102536	EXPO	SUPERTAM_HGU133PLUS2
GSM102544	EXPO	SUPERTAM_HGU133PLUS2
GSM102545	EXPO	SUPERTAM_HGU133PLUS2
GSM102563	EXPO	SUPERTAM_HGU133PLUS2
GSM102564	EXPO	SUPERTAM_HGU133PLUS2
GSM102566	EXPO	SUPERTAM_HGU133PLUS2
GSM102567	EXPO	SUPERTAM_HGU133PLUS2
GSM102569	EXPO	SUPERTAM_HGU133PLUS2
GSM102571	EXPO	SUPERTAM_HGU133PLUS2
GSM102573	EXPO	SUPERTAM_HGU133PLUS2
GSM102576	EXPO	SUPERTAM_HGU133PLUS2
GSM102580	EXPO	SUPERTAM_HGU133PLUS2
GSM102583	EXPO	SUPERTAM_HGU133PLUS2
GSM1100037	IRB/JRH/NUH	IRB/JRH/NUH
GSM1100038	IRB/JRH/NUH	IRB/JRH/NUH
GSM1100039	IRB/JRH/NUH	IRB/JRH/NUH
GSM1100040	IRB/JRH/NUH	IRB/JRH/NUH
GSM1100041	IRB/JRH/NUH	IRB/JRH/NUH
GSM1100042	IRB/JRH/NUH	IRB/JRH/NUH
GSM1100043	IRB/JRH/NUH	IRB/JRH/NUH
GSM1100044	IRB/JRH/NUH	IRB/JRH/NUH
GSM1100045	IRB/JRH/NUH	IRB/JRH/NUH
GSM1100046	IRB/JRH/NUH	IRB/JRH/NUH
GSM1100047	IRB/JRH/NUH	IRB/JRH/NUH
GSM1100048	IRB/JRH/NUH	IRB/JRH/NUH
GSM1100049	IRB/JRH/NUH	IRB/JRH/NUH
GSM1100050	IRB/JRH/NUH	IRB/JRH/NUH
GSM1100051	IRB/JRH/NUH	IRB/JRH/NUH
GSM1100052	IRB/JRH/NUH	IRB/JRH/NUH
GSM1100053	IRB/JRH/NUH	IRB/JRH/NUH
GSM1100054	IRB/JRH/NUH	IRB/JRH/NUH
GSM1100055	IRB/JRH/NUH	IRB/JRH/NUH
GSM1100056	IRB/JRH/NUH	IRB/JRH/NUH
GSM1100057	IRB/JRH/NUH	IRB/JRH/NUH
GSM1100058	IRB/JRH/NUH	IRB/JRH/NUH
GSM1100059	IRB/JRH/NUH	IRB/JRH/NUH
GSM1100060	IRB/JRH/NUH	IRB/JRH/NUH
GSM1100061	IRB/JRH/NUH	IRB/JRH/NUH
GSM1100062	IRB/JRH/NUH	IRB/JRH/NUH
GSM1100063	IRB/JRH/NUH	IRB/JRH/NUH
GSM1100064	IRB/JRH/NUH	IRB/JRH/NUH
GSM1100065	IRB/JRH/NUH	IRB/JRH/NUH
GSM1100066	IRB/JRH/NUH	IRB/JRH/NUH
GSM1100067	IRB/JRH/NUH	IRB/JRH/NUH
GSM1100068	IRB/JRH/NUH	IRB/JRH/NUH
GSM1100069	IRB/JRH/NUH	IRB/JRH/NUH
GSM1100070	IRB/JRH/NUH	IRB/JRH/NUH
GSM1100071	IRB/JRH/NUH	IRB/JRH/NUH
GSM1100072	IRB/JRH/NUH	IRB/JRH/NUH
GSM1100073	IRB/JRH/NUH	IRB/JRH/NUH
GSM1100074	IRB/JRH/NUH	IRB/JRH/NUH
GSM1100075	IRB/JRH/NUH	IRB/JRH/NUH
GSM1100076	IRB/JRH/NUH	IRB/JRH/NUH
GSM1100077	IRB/JRH/NUH	IRB/JRH/NUH
GSM1100078	IRB/JRH/NUH	IRB/JRH/NUH
GSM1100079	IRB/JRH/NUH	IRB/JRH/NUH
GSM1100080	IRB/JRH/NUH	IRB/JRH/NUH
GSM1100081	IRB/JRH/NUH	IRB/JRH/NUH
GSM1100082	IRB/JRH/NUH	IRB/JRH/NUH
GSM1100083	IRB/JRH/NUH	IRB/JRH/NUH
GSM1100084	IRB/JRH/NUH	IRB/JRH/NUH
GSM1100085	IRB/JRH/NUH	IRB/JRH/NUH
GSM1100086	IRB/JRH/NUH	IRB/JRH/NUH
GSM1100087	IRB/JRH/NUH	IRB/JRH/NUH
GSM1100088	IRB/JRH/NUH	IRB/JRH/NUH
GSM1100089	IRB/JRH/NUH	IRB/JRH/NUH
GSM1100090	IRB/JRH/NUH	IRB/JRH/NUH
GSM1100091	IRB/JRH/NUH	IRB/JRH/NUH
GSM1100092	IRB/JRH/NUH	IRB/JRH/NUH
GSM1100093	IRB/JRH/NUH	IRB/JRH/NUH
GSM1100094	IRB/JRH/NUH	IRB/JRH/NUH
GSM1100095	IRB/JRH/NUH	IRB/JRH/NUH
GSM1100096	IRB/JRH/NUH	IRB/JRH/NUH
GSM1100097	IRB/JRH/NUH	IRB/JRH/NUH
GSM1100098	IRB/JRH/NUH	IRB/JRH/NUH
GSM1100099	IRB/JRH/NUH	IRB/JRH/NUH
GSM1100100	IRB/JRH/NUH	IRB/JRH/NUH
GSM1100101	IRB/JRH/NUH	IRB/JRH/NUH
GSM1100102	IRB/JRH/NUH	IRB/JRH/NUH
GSM1100103	IRB/JRH/NUH	IRB/JRH/NUH
GSM1100104	IRB/JRH/NUH	IRB/JRH/NUH
GSM1100105	IRB/JRH/NUH	IRB/JRH/NUH
GSM1100106	IRB/JRH/NUH	IRB/JRH/NUH
GSM1100107	IRB/JRH/NUH	IRB/JRH/NUH
GSM1100108	IRB/JRH/NUH	IRB/JRH/NUH
GSM1100109	IRB/JRH/NUH	IRB/JRH/NUH
GSM1100110	IRB/JRH/NUH	IRB/JRH/NUH
GSM1100111	IRB/JRH/NUH	IRB/JRH/NUH
GSM1100112	IRB/JRH/NUH	IRB/JRH/NUH
GSM1100113	IRB/JRH/NUH	IRB/JRH/NUH
GSM1100114	IRB/JRH/NUH	IRB/JRH/NUH
GSM1100115	IRB/JRH/NUH	IRB/JRH/NUH
GSM1100116	IRB/JRH/NUH	IRB/JRH/NUH
GSM1100117	IRB/JRH/NUH	IRB/JRH/NUH
GSM1100118	IRB/JRH/NUH	IRB/JRH/NUH
GSM1100119	IRB/JRH/NUH	IRB/JRH/NUH
GSM1100120	IRB/JRH/NUH	IRB/JRH/NUH
GSM1100121	IRB/JRH/NUH	IRB/JRH/NUH
GSM1100122	IRB/JRH/NUH	IRB/JRH/NUH
GSM1100123	IRB/JRH/NUH	IRB/JRH/NUH
GSM1100124	IRB/JRH/NUH	IRB/JRH/NUH
GSM1100125	IRB/JRH/NUH	IRB/JRH/NUH
GSM1100126	IRB/JRH/NUH	IRB/JRH/NUH
GSM1100127	IRB/JRH/NUH	IRB/JRH/NUH
GSM1100128	IRB/JRH/NUH	IRB/JRH/NUH
GSM1100129	IRB/JRH/NUH	IRB/JRH/NUH
GSM1100130	IRB/JRH/NUH	IRB/JRH/NUH
GSM1100131	IRB/JRH/NUH	IRB/JRH/NUH
GSM1100132	IRB/JRH/NUH	IRB/JRH/NUH
GSM1100133	IRB/JRH/NUH	IRB/JRH/NUH
GSM1100134	IRB/JRH/NUH	IRB/JRH/NUH
GSM1100135	IRB/JRH/NUH	IRB/JRH/NUH
GSM1100136	IRB/JRH/NUH	IRB/JRH/NUH
GSM1100137	IRB/JRH/NUH	IRB/JRH/NUH
GSM1100138	IRB/JRH/NUH	IRB/JRH/NUH
GSM1100139	IRB/JRH/NUH	IRB/JRH/NUH
GSM1100140	IRB/JRH/NUH	IRB/JRH/NUH
GSM1100141	IRB/JRH/NUH	IRB/JRH/NUH
GSM1100142	IRB/JRH/NUH	IRB/JRH/NUH
GSM1100143	IRB/JRH/NUH	IRB/JRH/NUH
GSM1100144	IRB/JRH/NUH	IRB/JRH/NUH
GSM1100145	IRB/JRH/NUH	IRB/JRH/NUH
GSM1100146	IRB/JRH/NUH	IRB/JRH/NUH
GSM1100147	IRB/JRH/NUH	IRB/JRH/NUH
GSM1100148	IRB/JRH/NUH	IRB/JRH/NUH
GSM1100149	IRB/JRH/NUH	IRB/JRH/NUH
GSM1100150	IRB/JRH/NUH	IRB/JRH/NUH
GSM1100151	IRB/JRH/NUH	IRB/JRH/NUH
GSM1100152	IRB/JRH/NUH	IRB/JRH/NUH
GSM1100153	IRB/JRH/NUH	IRB/JRH/NUH
GSM1100154	IRB/JRH/NUH	IRB/JRH/NUH
GSM1100155	IRB/JRH/NUH	IRB/JRH/NUH
GSM1100156	IRB/JRH/NUH	IRB/JRH/NUH
GSM1100157	IRB/JRH/NUH	IRB/JRH/NUH
GSM1100158	IRB/JRH/NUH	IRB/JRH/NUH
GSM1100159	IRB/JRH/NUH	IRB/JRH/NUH
GSM1100160	IRB/JRH/NUH	IRB/JRH/NUH
GSM1100161	IRB/JRH/NUH	IRB/JRH/NUH
GSM1100162	IRB/JRH/NUH	IRB/JRH/NUH
GSM1100163	IRB/JRH/NUH	IRB/JRH/NUH
GSM1100164	IRB/JRH/NUH	IRB/JRH/NUH
GSM1100165	IRB/JRH/NUH	IRB/JRH/NUH
GSM1100166	IRB/JRH/NUH	IRB/JRH/NUH
GSM1100167	IRB/JRH/NUH	IRB/JRH/NUH
GSM1100168	IRB/JRH/NUH	IRB/JRH/NUH
GSM1100169	IRB/JRH/NUH	IRB/JRH/NUH
GSM1100170	IRB/JRH/NUH	IRB/JRH/NUH
GSM1100171	IRB/JRH/NUH	IRB/JRH/NUH
GSM1100172	IRB/JRH/NUH	IRB/JRH/NUH
GSM1100173	IRB/JRH/NUH	IRB/JRH/NUH
GSM1100174	IRB/JRH/NUH	IRB/JRH/NUH
GSM1100175	IRB/JRH/NUH	IRB/JRH/NUH
GSM117578	EXPO	SUPERTAM_HGU133PLUS2
GSM117580	EXPO	SUPERTAM_HGU133PLUS2
GSM117581	EXPO	SUPERTAM_HGU133PLUS2
GSM117584	EXPO	SUPERTAM_HGU133PLUS2
GSM117585	EXPO	SUPERTAM_HGU133PLUS2
GSM117588	EXPO	SUPERTAM_HGU133PLUS2
GSM117639	EXPO	SUPERTAM_HGU133PLUS2
GSM117659	EXPO	SUPERTAM_HGU133PLUS2
GSM117660	EXPO	SUPERTAM_HGU133PLUS2
GSM117661	EXPO	SUPERTAM_HGU133PLUS2
GSM117675	EXPO	SUPERTAM_HGU133PLUS2
GSM117685	EXPO	SUPERTAM_HGU133PLUS2
GSM117686	EXPO	SUPERTAM_HGU133PLUS2
GSM117687	EXPO	SUPERTAM_HGU133PLUS2
GSM117692	EXPO	SUPERTAM_HGU133PLUS2
GSM117695	EXPO	SUPERTAM_HGU133PLUS2
GSM117719	EXPO	SUPERTAM_HGU133PLUS2
GSM117730	EXPO	SUPERTAM_HGU133PLUS2
GSM117745	EXPO	SUPERTAM_HGU133PLUS2
GSM117758	EXPO	SUPERTAM_HGU133PLUS2
GSM117759	EXPO	SUPERTAM_HGU133PLUS2
GSM117761	EXPO	SUPERTAM_HGU133PLUS2
GSM117766	EXPO	SUPERTAM_HGU133PLUS2
GSM117777	EXPO	SUPERTAM_HGU133PLUS2
GSM137895	EXPO	SUPERTAM_HGU133PLUS2
GSM137896	EXPO	SUPERTAM_HGU133PLUS2
GSM137898	EXPO	SUPERTAM_HGU133PLUS2
GSM137900	EXPO	SUPERTAM_HGU133PLUS2
GSM137903	EXPO	SUPERTAM_HGU133PLUS2
GSM137924	EXPO	SUPERTAM_HGU133PLUS2
GSM137925	EXPO	SUPERTAM_HGU133PLUS2
GSM137936	EXPO	SUPERTAM_HGU133PLUS2
GSM137937	EXPO	SUPERTAM_HGU133PLUS2
GSM137939	EXPO	SUPERTAM_HGU133PLUS2
GSM137943	EXPO	SUPERTAM_HGU133PLUS2
GSM137944	EXPO	SUPERTAM_HGU133PLUS2
GSM137950	EXPO	SUPERTAM_HGU133PLUS2
GSM137953	EXPO	SUPERTAM_HGU133PLUS2
GSM137963	EXPO	SUPERTAM_HGU133PLUS2
GSM137978	EXPO	SUPERTAM_HGU133PLUS2
GSM137984	EXPO	SUPERTAM_HGU133PLUS2
GSM137987	EXPO	SUPERTAM_HGU133PLUS2
GSM137988	EXPO	SUPERTAM_HGU133PLUS2
GSM137989	EXPO	SUPERTAM_HGU133PLUS2
GSM137991	EXPO	SUPERTAM_HGU133PLUS2
GSM137994	EXPO	SUPERTAM_HGU133PLUS2
GSM138011	EXPO	SUPERTAM_HGU133PLUS2
GSM138014	EXPO	SUPERTAM_HGU133PLUS2
GSM138027	EXPO	SUPERTAM_HGU133PLUS2
GSM138028	EXPO	SUPERTAM_HGU133PLUS2
GSM138031	EXPO	SUPERTAM_HGU133PLUS2
GSM138035	EXPO	SUPERTAM_HGU133PLUS2
GSM138041	EXPO	SUPERTAM_HGU133PLUS2
GSM138049	EXPO	SUPERTAM_HGU133PLUS2
GSM138051	EXPO	SUPERTAM_HGU133PLUS2
GSM138054	EXPO	SUPERTAM_HGU133PLUS2
GSM152564	EXPO	SUPERTAM_HGU133PLUS2
GSM152569	EXPO	SUPERTAM_HGU133PLUS2
GSM152570	EXPO	SUPERTAM_HGU133PLUS2
GSM152571	EXPO	SUPERTAM_HGU133PLUS2
GSM152576	EXPO	SUPERTAM_HGU133PLUS2
GSM152585	EXPO	SUPERTAM_HGU133PLUS2
GSM152590	EXPO	SUPERTAM_HGU133PLUS2
GSM152605	EXPO	SUPERTAM_HGU133PLUS2
GSM152615	EXPO	SUPERTAM_HGU133PLUS2
GSM152616	EXPO	SUPERTAM_HGU133PLUS2
GSM152618	EXPO	SUPERTAM_HGU133PLUS2
GSM152620	EXPO	SUPERTAM_HGU133PLUS2
GSM152621	EXPO	SUPERTAM_HGU133PLUS2
GSM152627	EXPO	SUPERTAM_HGU133PLUS2
GSM152645	EXPO	SUPERTAM_HGU133PLUS2
GSM152661	EXPO	SUPERTAM_HGU133PLUS2
GSM152669	EXPO	SUPERTAM_HGU133PLUS2
GSM152678	EXPO	SUPERTAM_HGU133PLUS2
GSM152680	EXPO	SUPERTAM_HGU133PLUS2
GSM152685	EXPO	SUPERTAM_HGU133PLUS2
GSM152691	EXPO	SUPERTAM_HGU133PLUS2
GSM152698	EXPO	SUPERTAM_HGU133PLUS2
GSM152699	EXPO	SUPERTAM_HGU133PLUS2
GSM152707	EXPO	SUPERTAM_HGU133PLUS2
GSM152711	EXPO	SUPERTAM_HGU133PLUS2
GSM152713	EXPO	SUPERTAM_HGU133PLUS2
GSM152729	EXPO	SUPERTAM_HGU133PLUS2
GSM152753	EXPO	SUPERTAM_HGU133PLUS2
GSM152759	EXPO	SUPERTAM_HGU133PLUS2
GSM152761	EXPO	SUPERTAM_HGU133PLUS2
GSM152766	EXPO	SUPERTAM_HGU133PLUS2
GSM152768	EXPO	SUPERTAM_HGU133PLUS2
GSM152775	EXPO	SUPERTAM_HGU133PLUS2
GSM152776	EXPO	SUPERTAM_HGU133PLUS2
GSM152781	EXPO	SUPERTAM_HGU133PLUS2
GSM152782	EXPO	SUPERTAM_HGU133PLUS2
GSM152803	EXPO	SUPERTAM_HGU133PLUS2
GSM179780	EXPO	SUPERTAM_HGU133PLUS2
GSM179791	EXPO	SUPERTAM_HGU133PLUS2
GSM179806	EXPO	SUPERTAM_HGU133PLUS2
GSM179829	EXPO	SUPERTAM_HGU133PLUS2
GSM179835	EXPO	SUPERTAM_HGU133PLUS2
GSM179837	EXPO	SUPERTAM_HGU133PLUS2
GSM179841	EXPO	SUPERTAM_HGU133PLUS2
GSM179854	EXPO	SUPERTAM_HGU133PLUS2
GSM179861	EXPO	SUPERTAM_HGU133PLUS2
GSM179862	EXPO	SUPERTAM_HGU133PLUS2
GSM179863	EXPO	SUPERTAM_HGU133PLUS2
GSM179885	EXPO	SUPERTAM_HGU133PLUS2
GSM179886	EXPO	SUPERTAM_HGU133PLUS2
GSM179891	EXPO	SUPERTAM_HGU133PLUS2
GSM179892	EXPO	SUPERTAM_HGU133PLUS2
GSM179895	EXPO	SUPERTAM_HGU133PLUS2
GSM179896	EXPO	SUPERTAM_HGU133PLUS2
GSM179898	EXPO	SUPERTAM_HGU133PLUS2
GSM179902	EXPO	SUPERTAM_HGU133PLUS2
GSM179919	EXPO	SUPERTAM_HGU133PLUS2
GSM179932	EXPO	SUPERTAM_HGU133PLUS2
GSM179933	EXPO	SUPERTAM_HGU133PLUS2
GSM179946	EXPO	SUPERTAM_HGU133PLUS2
GSM179950	EXPO	SUPERTAM_HGU133PLUS2
GSM179957	EXPO	SUPERTAM_HGU133PLUS2
GSM203623	EXPO	SUPERTAM_HGU133PLUS2
GSM203624	EXPO	SUPERTAM_HGU133PLUS2
GSM203628	EXPO	SUPERTAM_HGU133PLUS2
GSM203639	EXPO	SUPERTAM_HGU133PLUS2
GSM203648	EXPO	SUPERTAM_HGU133PLUS2
GSM203658	EXPO	SUPERTAM_HGU133PLUS2
GSM203669	EXPO	SUPERTAM_HGU133PLUS2
GSM203690	EXPO	SUPERTAM_HGU133PLUS2
GSM203693	EXPO	SUPERTAM_HGU133PLUS2
GSM203701	EXPO	SUPERTAM_HGU133PLUS2
GSM203708	EXPO	SUPERTAM_HGU133PLUS2
GSM203726	EXPO	SUPERTAM_HGU133PLUS2
GSM203752	EXPO	SUPERTAM_HGU133PLUS2
GSM203759	EXPO	SUPERTAM_HGU133PLUS2
GSM203784	EXPO	SUPERTAM_HGU133PLUS2
GSM203792	EXPO	SUPERTAM_HGU133PLUS2
GSM231884	EXPO	SUPERTAM_HGU133PLUS2
GSM231886	EXPO	SUPERTAM_HGU133PLUS2
GSM231887	EXPO	SUPERTAM_HGU133PLUS2
GSM231892	EXPO	SUPERTAM_HGU133PLUS2
GSM231902	EXPO	SUPERTAM_HGU133PLUS2
GSM231917	EXPO	SUPERTAM_HGU133PLUS2
GSM231918	EXPO	SUPERTAM_HGU133PLUS2
GSM231919	EXPO	SUPERTAM_HGU133PLUS2
GSM231932	EXPO	SUPERTAM_HGU133PLUS2
GSM231976	EXPO	SUPERTAM_HGU133PLUS2
GSM231992	EXPO	SUPERTAM_HGU133PLUS2
GSM277679	EXPO	SUPERTAM_HGU133PLUS2
GSM277681	EXPO	SUPERTAM_HGU133PLUS2
GSM277682	EXPO	SUPERTAM_HGU133PLUS2
GSM277685	EXPO	SUPERTAM_HGU133PLUS2
GSM277688	EXPO	SUPERTAM_HGU133PLUS2
GSM277691	EXPO	SUPERTAM_HGU133PLUS2
GSM277693	EXPO	SUPERTAM_HGU133PLUS2
GSM277707	EXPO	SUPERTAM_HGU133PLUS2
GSM277734	EXPO	SUPERTAM_HGU133PLUS2
GSM301651	EXPO	SUPERTAM_HGU133PLUS2
GSM301653	EXPO	SUPERTAM_HGU133PLUS2
GSM301657	EXPO	SUPERTAM_HGU133PLUS2
GSM301663	EXPO	SUPERTAM_HGU133PLUS2
GSM301664	EXPO	SUPERTAM_HGU133PLUS2
GSM301686	EXPO	SUPERTAM_HGU133PLUS2
GSM301688	EXPO	SUPERTAM_HGU133PLUS2
GSM301690	EXPO	SUPERTAM_HGU133PLUS2
GSM325787	EXPO	SUPERTAM_HGU133PLUS2
GSM325788	EXPO	SUPERTAM_HGU133PLUS2
GSM325792	EXPO	SUPERTAM_HGU133PLUS2
GSM325808	EXPO	SUPERTAM_HGU133PLUS2
GSM325826	EXPO	SUPERTAM_HGU133PLUS2
GSM325837	EXPO	SUPERTAM_HGU133PLUS2
GSM325845	EXPO	SUPERTAM_HGU133PLUS2
GSM353926	EXPO	SUPERTAM_HGU133PLUS2
GSM38051	EXPO	SUPERTAM_HGU133PLUS2
GSM38054	EXPO	SUPERTAM_HGU133PLUS2
GSM38057	EXPO	SUPERTAM_HGU133PLUS2
GSM38059	EXPO	SUPERTAM_HGU133PLUS2
GSM38062	EXPO	SUPERTAM_HGU133PLUS2
GSM38063	EXPO	SUPERTAM_HGU133PLUS2
GSM38080	EXPO	SUPERTAM_HGU133PLUS2
GSM38081	EXPO	SUPERTAM_HGU133PLUS2
GSM38082	EXPO	SUPERTAM_HGU133PLUS2
GSM38083	EXPO	SUPERTAM_HGU133PLUS2
GSM38086	EXPO	SUPERTAM_HGU133PLUS2
GSM38090	EXPO	SUPERTAM_HGU133PLUS2
GSM38091	EXPO	SUPERTAM_HGU133PLUS2
GSM38092	EXPO	SUPERTAM_HGU133PLUS2
GSM38094	EXPO	SUPERTAM_HGU133PLUS2
GSM38099	EXPO	SUPERTAM_HGU133PLUS2
GSM38102	EXPO	SUPERTAM_HGU133PLUS2
GSM38106	EXPO	SUPERTAM_HGU133PLUS2
GSM38109	EXPO	SUPERTAM_HGU133PLUS2
GSM38110	EXPO	SUPERTAM_HGU133PLUS2
GSM46816	EXPO	SUPERTAM_HGU133PLUS2
GSM46820	EXPO	SUPERTAM_HGU133PLUS2
GSM46827	EXPO	SUPERTAM_HGU133PLUS2
GSM46836	EXPO	SUPERTAM_HGU133PLUS2
GSM46846	EXPO	SUPERTAM_HGU133PLUS2
GSM46849	EXPO	SUPERTAM_HGU133PLUS2
GSM46852	EXPO	SUPERTAM_HGU133PLUS2
GSM46855	EXPO	SUPERTAM_HGU133PLUS2
GSM46859	EXPO	SUPERTAM_HGU133PLUS2
GSM46862	EXPO	SUPERTAM_HGU133PLUS2
GSM46863	EXPO	SUPERTAM_HGU133PLUS2
GSM46869	EXPO	SUPERTAM_HGU133PLUS2
GSM46870	EXPO	SUPERTAM_HGU133PLUS2
GSM46871	EXPO	SUPERTAM_HGU133PLUS2
GSM46873	EXPO	SUPERTAM_HGU133PLUS2
GSM46874	EXPO	SUPERTAM_HGU133PLUS2
GSM46880	EXPO	SUPERTAM_HGU133PLUS2
GSM46883	EXPO	SUPERTAM_HGU133PLUS2
GSM46885	EXPO	SUPERTAM_HGU133PLUS2
GSM46890	EXPO	SUPERTAM_HGU133PLUS2
GSM46891	EXPO	SUPERTAM_HGU133PLUS2
GSM46893	EXPO	SUPERTAM_HGU133PLUS2
GSM46894	EXPO	SUPERTAM_HGU133PLUS2
GSM46900	EXPO	SUPERTAM_HGU133PLUS2
GSM46905	EXPO	SUPERTAM_HGU133PLUS2
GSM46908	EXPO	SUPERTAM_HGU133PLUS2
GSM46933	EXPO	SUPERTAM_HGU133PLUS2
GSM46934	EXPO	SUPERTAM_HGU133PLUS2
GSM46938	EXPO	SUPERTAM_HGU133PLUS2
GSM46947	EXPO	SUPERTAM_HGU133PLUS2
GSM46952	EXPO	SUPERTAM_HGU133PLUS2
GSM46953	EXPO	SUPERTAM_HGU133PLUS2
GSM46954	EXPO	SUPERTAM_HGU133PLUS2
GSM46955	EXPO	SUPERTAM_HGU133PLUS2
GSM46958	EXPO	SUPERTAM_HGU133PLUS2
GSM46959	EXPO	SUPERTAM_HGU133PLUS2
GSM46962	EXPO	SUPERTAM_HGU133PLUS2
GSM46968	EXPO	SUPERTAM_HGU133PLUS2
GSM46974	EXPO	SUPERTAM_HGU133PLUS2
GSM53027	EXPO	SUPERTAM_HGU133PLUS2
GSM53028	EXPO	SUPERTAM_HGU133PLUS2
GSM53031	EXPO	SUPERTAM_HGU133PLUS2
GSM53032	EXPO	SUPERTAM_HGU133PLUS2
GSM53033	EXPO	SUPERTAM_HGU133PLUS2
GSM53034	EXPO	SUPERTAM_HGU133PLUS2
GSM53035	EXPO	SUPERTAM_HGU133PLUS2
GSM53052	EXPO	SUPERTAM_HGU133PLUS2
GSM53059	EXPO	SUPERTAM_HGU133PLUS2
GSM53078	EXPO	SUPERTAM_HGU133PLUS2
GSM53080	EXPO	SUPERTAM_HGU133PLUS2
GSM53086	EXPO	SUPERTAM_HGU133PLUS2
GSM53089	EXPO	SUPERTAM_HGU133PLUS2
GSM53091	EXPO	SUPERTAM_HGU133PLUS2
GSM53094	EXPO	SUPERTAM_HGU133PLUS2
GSM53095	EXPO	SUPERTAM_HGU133PLUS2
GSM53096	EXPO	SUPERTAM_HGU133PLUS2
GSM53099	EXPO	SUPERTAM_HGU133PLUS2
GSM53102	EXPO	SUPERTAM_HGU133PLUS2
GSM53107	EXPO	SUPERTAM_HGU133PLUS2
GSM53108	EXPO	SUPERTAM_HGU133PLUS2
GSM53109	EXPO	SUPERTAM_HGU133PLUS2
GSM53110	EXPO	SUPERTAM_HGU133PLUS2
GSM53115	EXPO	SUPERTAM_HGU133PLUS2
GSM53123	EXPO	SUPERTAM_HGU133PLUS2
GSM53128	EXPO	SUPERTAM_HGU133PLUS2
GSM53130	EXPO	SUPERTAM_HGU133PLUS2
GSM53131	EXPO	SUPERTAM_HGU133PLUS2
GSM53133	EXPO	SUPERTAM_HGU133PLUS2
GSM53134	EXPO	SUPERTAM_HGU133PLUS2
GSM53147	EXPO	SUPERTAM_HGU133PLUS2
GSM53159	EXPO	SUPERTAM_HGU133PLUS2
GSM53160	EXPO	SUPERTAM_HGU133PLUS2
GSM53161	EXPO	SUPERTAM_HGU133PLUS2
GSM53172	EXPO	SUPERTAM_HGU133PLUS2
GSM53187	EXPO	SUPERTAM_HGU133PLUS2
GSM76486	EXPO	SUPERTAM_HGU133PLUS2
GSM76491	EXPO	SUPERTAM_HGU133PLUS2
GSM76492	EXPO	SUPERTAM_HGU133PLUS2
GSM76493	EXPO	SUPERTAM_HGU133PLUS2
GSM76495	EXPO	SUPERTAM_HGU133PLUS2
GSM76497	EXPO	SUPERTAM_HGU133PLUS2
GSM76514	EXPO	SUPERTAM_HGU133PLUS2
GSM76517	EXPO	SUPERTAM_HGU133PLUS2
GSM76521	EXPO	SUPERTAM_HGU133PLUS2
GSM76528	EXPO	SUPERTAM_HGU133PLUS2
GSM76545	EXPO	SUPERTAM_HGU133PLUS2
GSM76552	EXPO	SUPERTAM_HGU133PLUS2
GSM76556	EXPO	SUPERTAM_HGU133PLUS2
GSM76560	EXPO	SUPERTAM_HGU133PLUS2
GSM76561	EXPO	SUPERTAM_HGU133PLUS2
GSM76563	EXPO	SUPERTAM_HGU133PLUS2
GSM76564	EXPO	SUPERTAM_HGU133PLUS2
GSM76566	EXPO	SUPERTAM_HGU133PLUS2
GSM76582	EXPO	SUPERTAM_HGU133PLUS2
GSM76586	EXPO	SUPERTAM_HGU133PLUS2
GSM76592	EXPO	SUPERTAM_HGU133PLUS2
GSM76593	EXPO	SUPERTAM_HGU133PLUS2
GSM76603	EXPO	SUPERTAM_HGU133PLUS2
GSM76613	EXPO	SUPERTAM_HGU133PLUS2
GSM76619	EXPO	SUPERTAM_HGU133PLUS2
GSM76627	EXPO	SUPERTAM_HGU133PLUS2
GSM76628	EXPO	SUPERTAM_HGU133PLUS2
GSM76637	EXPO	SUPERTAM_HGU133PLUS2
GSM88960	EXPO	SUPERTAM_HGU133PLUS2
GSM88969	EXPO	SUPERTAM_HGU133PLUS2
GSM88970	EXPO	SUPERTAM_HGU133PLUS2
GSM88971	EXPO	SUPERTAM_HGU133PLUS2
GSM88979	EXPO	SUPERTAM_HGU133PLUS2
GSM88980	EXPO	SUPERTAM_HGU133PLUS2
GSM88985	EXPO	SUPERTAM_HGU133PLUS2
GSM88986	EXPO	SUPERTAM_HGU133PLUS2
GSM88988	EXPO	SUPERTAM_HGU133PLUS2
GSM88990	EXPO	SUPERTAM_HGU133PLUS2
GSM88991	EXPO	SUPERTAM_HGU133PLUS2
GSM88996	EXPO	SUPERTAM_HGU133PLUS2
GSM89000	EXPO	SUPERTAM_HGU133PLUS2
GSM89003	EXPO	SUPERTAM_HGU133PLUS2
GSM89005	EXPO	SUPERTAM_HGU133PLUS2
GSM89006	EXPO	SUPERTAM_HGU133PLUS2
GSM89008	EXPO	SUPERTAM_HGU133PLUS2
GSM89009	EXPO	SUPERTAM_HGU133PLUS2
GSM89010	EXPO	SUPERTAM_HGU133PLUS2
GSM89011	EXPO	SUPERTAM_HGU133PLUS2
GSM89014	EXPO	SUPERTAM_HGU133PLUS2
GSM89015	EXPO	SUPERTAM_HGU133PLUS2
GSM89016	EXPO	SUPERTAM_HGU133PLUS2
GSM89018	EXPO	SUPERTAM_HGU133PLUS2
GSM89019	EXPO	SUPERTAM_HGU133PLUS2
GSM89021	EXPO	SUPERTAM_HGU133PLUS2
GSM89022	EXPO	SUPERTAM_HGU133PLUS2
GSM89023	EXPO	SUPERTAM_HGU133PLUS2
GSM89055	EXPO	SUPERTAM_HGU133PLUS2
GSM89068	EXPO	SUPERTAM_HGU133PLUS2
GSM89071	EXPO	SUPERTAM_HGU133PLUS2
GSM89077	EXPO	SUPERTAM_HGU133PLUS2
GSM89102	EXPO	SUPERTAM_HGU133PLUS2
GUYT2_50261	TAM	SUPERTAM_HGU133PLUS2
GUYT2_50262	TAM	SUPERTAM_HGU133PLUS2
GUYT2_50263	TAM	SUPERTAM_HGU133PLUS2
GUYT2_50264	TAM	SUPERTAM_HGU133PLUS2
GUYT2_50265	TAM	SUPERTAM_HGU133PLUS2
GUYT2_50266	TAM	SUPERTAM_HGU133PLUS2
GUYT2_50267	TAM	SUPERTAM_HGU133PLUS2
GUYT2_50269	TAM	SUPERTAM_HGU133PLUS2
GUYT2_50270	TAM	SUPERTAM_HGU133PLUS2
GUYT2_50271	TAM	SUPERTAM_HGU133PLUS2
GUYT2_50273	TAM	SUPERTAM_HGU133PLUS2
GUYT2_50282	TAM	SUPERTAM_HGU133PLUS2
GUYT2_50284	TAM	SUPERTAM_HGU133PLUS2
GUYT2_50287	TAM	SUPERTAM_HGU133PLUS2
GUYT2_50290	TAM	SUPERTAM_HGU133PLUS2
GUYT2_50291	TAM	SUPERTAM_HGU133PLUS2
GUYT2_50293	TAM	SUPERTAM_HGU133PLUS2
GUYT2_50294	TAM	SUPERTAM_HGU133PLUS2
GUYT2_50296	TAM	SUPERTAM_HGU133PLUS2
GUYT2_50298	TAM	SUPERTAM_HGU133PLUS2
GUYT2_50299	TAM	SUPERTAM_HGU133PLUS2
GUYT2_50300	TAM	SUPERTAM_HGU133PLUS2
GUYT2_50301	TAM	SUPERTAM_HGU133PLUS2
GUYT2_50302	TAM	SUPERTAM_HGU133PLUS2
GUYT2_50305	TAM	SUPERTAM_HGU133PLUS2
GUYT2_50307	TAM	SUPERTAM_HGU133PLUS2
GUYT2_50308	TAM	SUPERTAM_HGU133PLUS2
GUYT2_50313	TAM	SUPERTAM_HGU133PLUS2
GUYT2_50316	TAM	SUPERTAM_HGU133PLUS2
GUYT2_50317	TAM	SUPERTAM_HGU133PLUS2
GUYT2_50318	TAM	SUPERTAM_HGU133PLUS2
GUYT2_50319	TAM	SUPERTAM_HGU133PLUS2
GUYT2_50320	TAM	SUPERTAM_HGU133PLUS2
GUYT2_50321	TAM	SUPERTAM_HGU133PLUS2
GUYT2_50322	TAM	SUPERTAM_HGU133PLUS2
GUYT2_50326	TAM	SUPERTAM_HGU133PLUS2
GUYT2_50327	TAM	SUPERTAM_HGU133PLUS2
GUYT2_50328	TAM	SUPERTAM_HGU133PLUS2
GUYT2_50330	TAM	SUPERTAM_HGU133PLUS2
GUYT2_50333	TAM	SUPERTAM_HGU133PLUS2
GUYT2_50335	TAM	SUPERTAM_HGU133PLUS2
GUYT2_50336	TAM	SUPERTAM_HGU133PLUS2
GUYT2_50337	TAM	SUPERTAM_HGU133PLUS2
GUYT2_50338	TAM	SUPERTAM_HGU133PLUS2
GUYT2_50339	TAM	SUPERTAM_HGU133PLUS2
GUYT2_50341	TAM	SUPERTAM_HGU133PLUS2
GUYT2_50344	TAM	SUPERTAM_HGU133PLUS2
GUYT2_50345	TAM	SUPERTAM_HGU133PLUS2
GUYT2_50349	TAM	SUPERTAM_HGU133PLUS2
GUYT2_50353	TAM	SUPERTAM_HGU133PLUS2
GUYT2_50354	TAM	SUPERTAM_HGU133PLUS2
GUYT2_50356	TAM	SUPERTAM_HGU133PLUS2
GUYT2_50357	TAM	SUPERTAM_HGU133PLUS2
GUYT2_50361	TAM	SUPERTAM_HGU133PLUS2
GUYT2_50362	TAM	SUPERTAM_HGU133PLUS2
GUYT2_50366	TAM	SUPERTAM_HGU133PLUS2
GUYT2_50368	TAM	SUPERTAM_HGU133PLUS2
GUYT2_50369	TAM	SUPERTAM_HGU133PLUS2
GUYT2_50373	TAM	SUPERTAM_HGU133PLUS2
GUYT2_50374	TAM	SUPERTAM_HGU133PLUS2
GUYT2_50377	TAM	SUPERTAM_HGU133PLUS2
GUYT2_50378	TAM	SUPERTAM_HGU133PLUS2
GUYT2_50380	TAM	SUPERTAM_HGU133PLUS2
GUYT2_50382	TAM	SUPERTAM_HGU133PLUS2
GUYT2_50383	TAM	SUPERTAM_HGU133PLUS2
GUYT2_50384	TAM	SUPERTAM_HGU133PLUS2
GUYT2_50385	TAM	SUPERTAM_HGU133PLUS2
GUYT2_50389	TAM	SUPERTAM_HGU133PLUS2
GUYT2_50391	TAM	SUPERTAM_HGU133PLUS2
GUYT2_50395	TAM	SUPERTAM_HGU133PLUS2
GUYT2_50398	TAM	SUPERTAM_HGU133PLUS2
GUYT2_50400	TAM	SUPERTAM_HGU133PLUS2
GUYT2_50401	TAM	SUPERTAM_HGU133PLUS2
GUYT2_50402	TAM	SUPERTAM_HGU133PLUS2
GUYT2_50403	TAM	SUPERTAM_HGU133PLUS2
GUYT2_50404	TAM	SUPERTAM_HGU133PLUS2
GUYT2_50405	TAM	SUPERTAM_HGU133PLUS2
GUYT_50102	TAM	SUPERTAM_HGU133PLUS2
GUYT_50105	TAM	SUPERTAM_HGU133PLUS2
GUYT_50106	TAM	SUPERTAM_HGU133PLUS2
GUYT_50107	TAM	SUPERTAM_HGU133PLUS2
GUYT_50108	TAM	SUPERTAM_HGU133PLUS2
GUYT_50109	TAM	SUPERTAM_HGU133PLUS2
GUYT_50110	TAM	SUPERTAM_HGU133PLUS2
GUYT_50111	TAM	SUPERTAM_HGU133PLUS2
GUYT_50112	TAM	SUPERTAM_HGU133PLUS2
GUYT_50115	TAM	SUPERTAM_HGU133PLUS2
GUYT_50116	TAM	SUPERTAM_HGU133PLUS2
GUYT_50117	TAM	SUPERTAM_HGU133PLUS2
GUYT_50118	TAM	SUPERTAM_HGU133PLUS2
GUYT_50119	TAM	SUPERTAM_HGU133PLUS2
GUYT_50120	TAM	SUPERTAM_HGU133PLUS2
GUYT_50122	TAM	SUPERTAM_HGU133PLUS2
GUYT_50124	TAM	SUPERTAM_HGU133PLUS2
GUYT_50125	TAM	SUPERTAM_HGU133PLUS2
GUYT_50126	TAM	SUPERTAM_HGU133PLUS2
GUYT_50128	TAM	SUPERTAM_HGU133PLUS2
GUYT_50130	TAM	SUPERTAM_HGU133PLUS2
GUYT_50131	TAM	SUPERTAM_HGU133PLUS2
GUYT_50132	TAM	SUPERTAM_HGU133PLUS2
GUYT_50134	TAM	SUPERTAM_HGU133PLUS2
GUYT_50135	TAM	SUPERTAM_HGU133PLUS2
GUYT_50136	TAM	SUPERTAM_HGU133PLUS2
GUYT_50137	TAM	SUPERTAM_HGU133PLUS2
GUYT_50138	TAM	SUPERTAM_HGU133PLUS2
GUYT_50143	TAM	SUPERTAM_HGU133PLUS2
GUYT_50146	TAM	SUPERTAM_HGU133PLUS2
GUYT_50148	TAM	SUPERTAM_HGU133PLUS2
GUYT_50149	TAM	SUPERTAM_HGU133PLUS2
GUYT_50150	TAM	SUPERTAM_HGU133PLUS2
GUYT_50151	TAM	SUPERTAM_HGU133PLUS2
GUYT_50153	TAM	SUPERTAM_HGU133PLUS2
GUYT_50154	TAM	SUPERTAM_HGU133PLUS2
GUYT_50155	TAM	SUPERTAM_HGU133PLUS2
GUYT_50156	TAM	SUPERTAM_HGU133PLUS2
GUYT_50158	TAM	SUPERTAM_HGU133PLUS2
GUYT_50159	TAM	SUPERTAM_HGU133PLUS2
GUYT_50160	TAM	SUPERTAM_HGU133PLUS2
GUYT_50162	TAM	SUPERTAM_HGU133PLUS2
GUYT_50163	TAM	SUPERTAM_HGU133PLUS2
GUYT_50166	TAM	SUPERTAM_HGU133PLUS2
GUYT_50168	TAM	SUPERTAM_HGU133PLUS2
GUYT_50169	TAM	SUPERTAM_HGU133PLUS2
GUYT_50172	TAM	SUPERTAM_HGU133PLUS2
GUYT_50173	TAM	SUPERTAM_HGU133PLUS2
GUYT_50174	TAM	SUPERTAM_HGU133PLUS2
GUYT_50176	TAM	SUPERTAM_HGU133PLUS2
GUYT_50177	TAM	SUPERTAM_HGU133PLUS2
GUYT_50178	TAM	SUPERTAM_HGU133PLUS2
GUYT_50179	TAM	SUPERTAM_HGU133PLUS2
GUYT_50181	TAM	SUPERTAM_HGU133PLUS2
GUYT_50182	TAM	SUPERTAM_HGU133PLUS2
GUYT_50183	TAM	SUPERTAM_HGU133PLUS2
GUYT_50184	TAM	SUPERTAM_HGU133PLUS2
GUYT_50188	TAM	SUPERTAM_HGU133PLUS2
GUYT_50190	TAM	SUPERTAM_HGU133PLUS2
GUYT_50192	TAM	SUPERTAM_HGU133PLUS2
GUYT_50193	TAM	SUPERTAM_HGU133PLUS2
GUYT_50200	TAM	SUPERTAM_HGU133PLUS2
GUYT_50204	TAM	SUPERTAM_HGU133PLUS2
GUYT_50210	TAM	SUPERTAM_HGU133PLUS2
GUYT_50211	TAM	SUPERTAM_HGU133PLUS2
GUYT_50213	TAM	SUPERTAM_HGU133PLUS2
GUYT_50218	TAM	SUPERTAM_HGU133PLUS2
GUYT_50219	TAM	SUPERTAM_HGU133PLUS2
GUYT_50221	TAM	SUPERTAM_HGU133PLUS2
GUYT_50223	TAM	SUPERTAM_HGU133PLUS2
GUYT_50225	TAM	SUPERTAM_HGU133PLUS2
GUYT_50228	TAM	SUPERTAM_HGU133PLUS2
GUYT_50230	TAM	SUPERTAM_HGU133PLUS2
GUYT_50233	TAM	SUPERTAM_HGU133PLUS2
GUYT_50235	TAM	SUPERTAM_HGU133PLUS2
GUYT_50236	TAM	SUPERTAM_HGU133PLUS2
GUYT_50237	TAM	SUPERTAM_HGU133PLUS2
GUYT_50238	TAM	SUPERTAM_HGU133PLUS2
GUYT_50239	TAM	SUPERTAM_HGU133PLUS2
GUYT_50243	TAM	SUPERTAM_HGU133PLUS2
GUYT_50246	TAM	SUPERTAM_HGU133PLUS2
GUYT_50247	TAM	SUPERTAM_HGU133PLUS2
GUYT_50248	TAM	SUPERTAM_HGU133PLUS2
GUYT_50251	TAM	SUPERTAM_HGU133PLUS2
GUYT_50252	TAM	SUPERTAM_HGU133PLUS2
GUYT_50254	TAM	SUPERTAM_HGU133PLUS2
GUYT_50257	TAM	SUPERTAM_HGU133PLUS2
HLP_B1	HLP	HLP
HLP_B11	HLP	HLP
HLP_B12	HLP	HLP
HLP_B15	HLP	HLP
HLP_B16	HLP	HLP
HLP_B17	HLP	HLP
HLP_B2	HLP	HLP
HLP_B20	HLP	HLP
HLP_B21	HLP	HLP
HLP_B24	HLP	HLP
HLP_B26	HLP	HLP
HLP_B27	HLP	HLP
HLP_B29	HLP	HLP
HLP_B30	HLP	HLP
HLP_B31	HLP	HLP
HLP_B32	HLP	HLP
HLP_B33	HLP	HLP
HLP_B34	HLP	HLP
HLP_B35	HLP	HLP
HLP_B37	HLP	HLP
HLP_B39	HLP	HLP
HLP_B40	HLP	HLP
HLP_B41	HLP	HLP
HLP_B43	HLP	HLP
HLP_B44	HLP	HLP
HLP_B45	HLP	HLP
HLP_B46	HLP	HLP
HLP_B47	HLP	HLP
HLP_B49	HLP	HLP
HLP_B5	HLP	HLP
HLP_B6	HLP	HLP
HLP_B60	HLP	HLP
HLP_B61	HLP	HLP
HLP_B62	HLP	HLP
HLP_B64	HLP	HLP
HLP_B65	HLP	HLP
HLP_B66	HLP	HLP
HLP_B67	HLP	HLP
HLP_B69	HLP	HLP
HLP_B7	HLP	HLP
HLP_B72	HLP	HLP
HLP_B74	HLP	HLP
HLP_B76	HLP	HLP
HLP_B77	HLP	HLP
HLP_B78	HLP	HLP
HLP_B79	HLP	HLP
HLP_B80	HLP	HLP
HLP_B81	HLP	HLP
HLP_B82	HLP	HLP
HLP_B84	HLP	HLP
HLP_B86	HLP	HLP
HLP_B87	HLP	HLP
HLP_B9	HLP	HLP
IRB_GSM124994	IRB	IRB
IRB_GSM124995	IRB	IRB
IRB_GSM124996	IRB	IRB
IRB_GSM124997	IRB	IRB
IRB_GSM124998	IRB	IRB
IRB_GSM124999	IRB	IRB
IRB_GSM125000	IRB	IRB
IRB_GSM125001	IRB	IRB
IRB_GSM125002	IRB	IRB
IRB_GSM125003	IRB	IRB
IRB_GSM125004	IRB	IRB
IRB_GSM125005	IRB	IRB
IRB_GSM125006	IRB	IRB
IRB_GSM125007	IRB	IRB
IRB_GSM125008	IRB	IRB
IRB_GSM125009	IRB	IRB
IRB_GSM125010	IRB	IRB
IRB_GSM125011	IRB	IRB
IRB_GSM125012	IRB	IRB
IRB_GSM125013	IRB	IRB
IRB_GSM125014	IRB	IRB
IRB_GSM125015	IRB	IRB
IRB_GSM125016	IRB	IRB
IRB_GSM125017	IRB	IRB
IRB_GSM125018	IRB	IRB
IRB_GSM125019	IRB	IRB
IRB_GSM125020	IRB	IRB
IRB_GSM125021	IRB	IRB
IRB_GSM125022	IRB	IRB
IRB_GSM125023	IRB	IRB
IRB_GSM125024	IRB	IRB
IRB_GSM125025	IRB	IRB
IRB_GSM125026	IRB	IRB
IRB_GSM125027	IRB	IRB
IRB_GSM125028	IRB	IRB
IRB_GSM125029	IRB	IRB
IRB_GSM125030	IRB	IRB
IRB_GSM125031	IRB	IRB
IRB_GSM125032	IRB	IRB
IRB_GSM125033	IRB	IRB
IRB_GSM125034	IRB	IRB
IRB_GSM125035	IRB	IRB
IRB_GSM125036	IRB	IRB
IRB_GSM125037	IRB	IRB
IRB_GSM125038	IRB	IRB
IRB_GSM125039	IRB	IRB
IRB_GSM125040	IRB	IRB
IRB_GSM125041	IRB	IRB
IRB_GSM125042	IRB	IRB
IRB_GSM125043	IRB	IRB
IRB_GSM125044	IRB	IRB
IRB_GSM125045	IRB	IRB
IRB_GSM125046	IRB	IRB
IRB_GSM125047	IRB	IRB
IRB_GSM125048	IRB	IRB
IRB_GSM125049	IRB	IRB
IRB_GSM125050	IRB	IRB
IRB_GSM125051	IRB	IRB
IRB_GSM125052	IRB	IRB
IRB_GSM125053	IRB	IRB
IRB_GSM125054	IRB	IRB
IRB_GSM125055	IRB	IRB
IRB_GSM125056	IRB	IRB
IRB_GSM125057	IRB	IRB
IRB_GSM125058	IRB	IRB
IRB_GSM125059	IRB	IRB
IRB_GSM125060	IRB	IRB
IRB_GSM125061	IRB	IRB
IRB_GSM125062	IRB	IRB
IRB_GSM125063	IRB	IRB
IRB_GSM125064	IRB	IRB
IRB_GSM125065	IRB	IRB
IRB_GSM125066	IRB	IRB
IRB_GSM125067	IRB	IRB
IRB_GSM125068	IRB	IRB
IRB_GSM125069	IRB	IRB
IRB_GSM125070	IRB	IRB
IRB_GSM125071	IRB	IRB
IRB_GSM125072	IRB	IRB
IRB_GSM125073	IRB	IRB
IRB_GSM125074	IRB	IRB
IRB_GSM125075	IRB	IRB
IRB_GSM125076	IRB	IRB
IRB_GSM125077	IRB	IRB
IRB_GSM125078	IRB	IRB
IRB_GSM125079	IRB	IRB
IRB_GSM125080	IRB	IRB
IRB_GSM125081	IRB	IRB
IRB_GSM125082	IRB	IRB
IRB_GSM125083	IRB	IRB
IRB_GSM125084	IRB	IRB
IRB_GSM125085	IRB	IRB
IRB_GSM125086	IRB	IRB
IRB_GSM125087	IRB	IRB
IRB_GSM125088	IRB	IRB
IRB_GSM125089	IRB	IRB
IRB_GSM125090	IRB	IRB
IRB_GSM125091	IRB	IRB
IRB_GSM125092	IRB	IRB
IRB_GSM125093	IRB	IRB
IRB_GSM125094	IRB	IRB
IRB_GSM125095	IRB	IRB
IRB_GSM125096	IRB	IRB
IRB_GSM125097	IRB	IRB
IRB_GSM125098	IRB	IRB
IRB_GSM125099	IRB	IRB
IRB_GSM125100	IRB	IRB
IRB_GSM125101	IRB	IRB
IRB_GSM125102	IRB	IRB
IRB_GSM125103	IRB	IRB
IRB_GSM125104	IRB	IRB
IRB_GSM125105	IRB	IRB
IRB_GSM125106	IRB	IRB
IRB_GSM125107	IRB	IRB
IRB_GSM125108	IRB	IRB
IRB_GSM125109	IRB	IRB
IRB_GSM125110	IRB	IRB
IRB_GSM125111	IRB	IRB
IRB_GSM125112	IRB	IRB
IRB_GSM125113	IRB	IRB
IRB_GSM125114	IRB	IRB
IRB_GSM125115	IRB	IRB
IRB_GSM125116	IRB	IRB
IRB_GSM125117	IRB	IRB
IRB_GSM125118	IRB	IRB
IRB_GSM125119	IRB	IRB
IRB_GSM125120	IRB	IRB
IRB_GSM125121	IRB	IRB
IRB_GSM125122	IRB	IRB
KIT_104B91	TAM	SUPERTAM_HGU133A
KIT_112B55	TAM	SUPERTAM_HGU133A
KIT_114B68	TAM	SUPERTAM_HGU133A
KIT_130B92	TAM	SUPERTAM_HGU133A
KIT_131B79	TAM	SUPERTAM_HGU133A
KIT_135B40	TAM	SUPERTAM_HGU133A
KIT_138B34	TAM	SUPERTAM_HGU133A
KIT_139B03	TAM	SUPERTAM_HGU133A
KIT_148B49	TAM	SUPERTAM_HGU133A
KIT_14B98	TAM	SUPERTAM_HGU133A
KIT_150B81	TAM	SUPERTAM_HGU133A
KIT_154B42	TAM	SUPERTAM_HGU133A
KIT_159B47	TAM	SUPERTAM_HGU133A
KIT_15C94	TAM	SUPERTAM_HGU133A
KIT_162B98	TAM	SUPERTAM_HGU133A
KIT_165B72	TAM	SUPERTAM_HGU133A
KIT_166B79	TAM	SUPERTAM_HGU133A
KIT_169B79	TAM	SUPERTAM_HGU133A
KIT_170B15	TAM	SUPERTAM_HGU133A
KIT_171B77	TAM	SUPERTAM_HGU133A
KIT_173B43	TAM	SUPERTAM_HGU133A
KIT_17C40	TAM	SUPERTAM_HGU133A
KIT_183B75	TAM	SUPERTAM_HGU133A
KIT_186B22	TAM	SUPERTAM_HGU133A
KIT_191B79	TAM	SUPERTAM_HGU133A
KIT_194B60	TAM	SUPERTAM_HGU133A
KIT_202B44	TAM	SUPERTAM_HGU133A
KIT_203B49	TAM	SUPERTAM_HGU133A
KIT_207C08	TAM	SUPERTAM_HGU133A
KIT_212C21	TAM	SUPERTAM_HGU133A
KIT_216C61	TAM	SUPERTAM_HGU133A
KIT_225C52	TAM	SUPERTAM_HGU133A
KIT_230C47	TAM	SUPERTAM_HGU133A
KIT_235C20	TAM	SUPERTAM_HGU133A
KIT_238C87	TAM	SUPERTAM_HGU133A
KIT_239C32	TAM	SUPERTAM_HGU133A
KIT_244C89	TAM	SUPERTAM_HGU133A
KIT_252C64	TAM	SUPERTAM_HGU133A
KIT_254C80	TAM	SUPERTAM_HGU133A
KIT_256C45	TAM	SUPERTAM_HGU133A
KIT_271C71	TAM	SUPERTAM_HGU133A
KIT_27C82	TAM	SUPERTAM_HGU133A
KIT_288C57	TAM	SUPERTAM_HGU133A
KIT_289C75	TAM	SUPERTAM_HGU133A
KIT_291C17	TAM	SUPERTAM_HGU133A
KIT_298C47	TAM	SUPERTAM_HGU133A
KIT_301C66	TAM	SUPERTAM_HGU133A
KIT_307C50	TAM	SUPERTAM_HGU133A
KIT_311A27	TAM	SUPERTAM_HGU133A
KIT_313A87	TAM	SUPERTAM_HGU133A
KIT_35C29	TAM	SUPERTAM_HGU133A
KIT_39C24	TAM	SUPERTAM_HGU133A
KIT_40C57	TAM	SUPERTAM_HGU133A
KIT_41C65	TAM	SUPERTAM_HGU133A
KIT_48A46	TAM	SUPERTAM_HGU133A
KIT_51A98	TAM	SUPERTAM_HGU133A
KIT_53A06	TAM	SUPERTAM_HGU133A
KIT_55A79	TAM	SUPERTAM_HGU133A
KIT_56A94	TAM	SUPERTAM_HGU133A
KIT_63A62	TAM	SUPERTAM_HGU133A
KIT_64A59	TAM	SUPERTAM_HGU133A
KIT_67A43	TAM	SUPERTAM_HGU133A
KIT_69A93	TAM	SUPERTAM_HGU133A
KIT_6B85	TAM	SUPERTAM_HGU133A
KIT_72A92	TAM	SUPERTAM_HGU133A
KIT_77A50	TAM	SUPERTAM_HGU133A
KIT_7B96	TAM	SUPERTAM_HGU133A
KIT_82A83	TAM	SUPERTAM_HGU133A
KIT_84A44	TAM	SUPERTAM_HGU133A
KIT_85A03	TAM	SUPERTAM_HGU133A
KIT_8B87	TAM	SUPERTAM_HGU133A
KIT_96A21	TAM	SUPERTAM_HGU133A
KIU_105B13	UNT	UNT
KIU_106B55	UNT	UNT
KIU_111B51	UNT	UNT
KIU_113B11	UNT	UNT
KIU_120B73	UNT	UNT
KIU_124B25	UNT	UNT
KIU_127B00	UNT	UNT
KIU_134B33	UNT	UNT
KIU_140B91	UNT	UNT
KIU_151B84	UNT	UNT
KIU_155B52	UNT	UNT
KIU_163B27	UNT	UNT
KIU_164B81	UNT	UNT
[truncated: 6,622 more rows]
