# Supplementary material for: Genome-driven integrated classification of breast cancer validated in over 7,500 samples
Source: Genome Biol. 2014 Aug 28;15(8):431. doi: 10.1186/s13059-014-0431-1 (PMC4166472; doi:10.1186/s13059-014-0431-1)
Supplement: Additional file 17: — Annotated R and Stata code for reproduction of reported analyses. [file 13059_2014_431_MOESM17_ESM.zip › GetTargets.R]

source("classifier_functions.R")

################################################
################################################
## iC10 vs pam50
################################################
################################################


##################################################################
##################################################################
## First Batch of studies
##################################################################
##################################################################
library(boot)
for (i in 1:35) {
set.seed(435)
Alltargets <- read.table("TCGA_Breast.txt", header=TRUE, sep="\t", stringsAsFactors=F)
res.amp <- list()
res.del <- list()

All.Clinical <- read.table(file="SignaturesFirst.Batch.txt",   header=TRUE, sep="\t", stringsAsFactors=F)
keep <- read.table("first_batch_Samples2keep.txt", header=TRUE, sep="\t", stringsAsFactors=F)
keep$file <- toupper(gsub(".rdata.txt", "", keep$file, fixed=TRUE))
keep$file[which(keep$file=="MB-DISCOVERY")] <- "METABRIC_Discovery"
keep$file[which(keep$file=="MB-VALIDATION")] <- "METABRIC_Validation"
keep$file[which(keep$file=="IRB/JRH/NUH")] <- "GSE45255"
All.Clinical <- All.Clinical[which(All.Clinical$samplename %in% keep$samplename & All.Clinical$study %in% keep$file),]

setwd('./data')
allF <- dir(pattern=".RData")
i <- allF[i]
firstBatch <- list()
    load(i)
    colnames(annot) <- tolower(colnames(annot))
    if (i=="HLP.RData") {
        colnames(annot)[2] <- "gene.symbol"
    }
    if (i=="LUND.RData") {
        colnames(annot)[4] <- "gene.symbol"
    }
    if (i=="MCCC.RData") {
        colnames(annot)[8] <- "gene.symbol"
    }
    if (i=="NCI.RData") {
        colnames(annot)[7] <- "gene.symbol"
    }
    if (i=="NKI.RData") {
        colnames(annot)[7] <- "gene.symbol"
    }
    if (i=="STNO2.RData") {
        colnames(annot)[7] <- "gene.symbol"
    }
    if (i=="UCSF.RData") {
        colnames(annot)[6] <- "gene.symbol"
    }
    if (i=="UNC4.RData") {
        colnames(annot)[4] <- "gene.symbol"
    }
    if (i=="MUG.RData") {
        colnames(annot)[7] <- "gene.symbol"
    }
    if (i=="LUND2.RData") {
        annot$gene.symbol <- sapply(strsplit(as.character(annot$gene.symbol), "///"), function(x) x[1])

    }
    feo <- dimnames(t(data))
    x <- t(data)
    dimnames(x) <- feo
    x <- x[which(rownames(x) %in% annot$probe),]
    annot <- annot[which(annot$probe %in% rownames(x)),]
    annot <- annot[match(rownames(x), annot$probe),]

    if (mean(rownames(x) == annot$probe) !=1) stop()
    rownames(x) <- annot$gene.symbol
    Clinical <- All.Clinical[which(All.Clinical$study == sub(".RData", "", i, fixed=TRUE)),]
    x <- x[,which(colnames(x) %in% Clinical$samplename)]
    Clinical <- Clinical[match(colnames(x), Clinical$samplename),]
    x <- x[which(!is.na(rownames(x))),]
    targets <- Alltargets$Gene[which(Alltargets$Type=="Amplification")]
    res.amp <- get.r.squared.pam50(x, targets, Clinical)
    targets <- Alltargets$Gene[which(Alltargets$Type=="Deletion")]
    res.del <- get.r.squared.pam50(x, targets, Clinical)
    N <- ncol(x)
    save(res.amp, res.del, N, file=paste("./TargetsOutput/", i, "Boot_targets.RData", sep=""))
}

##################################################################
##################################################################
## GSE45255
##################################################################
##################################################################
set.seed(435)
library(boot)
Alltargets <- read.table("TCGA_Breast.txt", header=TRUE, sep="\t", stringsAsFactors=F)
res.amp <- list()
res.del <- list()
TCGAtargets <- read.table("TCGA_Targets.txt", header=TRUE, sep="\t", stringsAsFactors=F)
res2 <- list()

library(GEOquery)
study.number <- "GSE45255"
last.data <- getGEO(study.number)
x <- exprs(last.data[[1]])
x <- x[which(rownames(x) %in% fData(last.data[[1]])[,1]),]
x <- x[match(fData(last.data[[1]])[,1], rownames(x)),]
rownames(x) <- fData(last.data[[1]])$'Gene Symbol'


All.Clinical <- read.table(file="SignaturesFirst.Batch.txt",   header=TRUE, sep="\t")
Clinical <- All.Clinical[which(All.Clinical$study == study.number),]
x <- x[,which(colnames(x) %in% Clinical$samplename)]
Clinical <- Clinical[match(colnames(x), Clinical$samplename),]

targets <- Alltargets$Gene[which(Alltargets$Type=="Amplification")]

res.amp <- get.r.squared.pam50(x, targets, Clinical)

targets <- Alltargets$Gene[which(Alltargets$Type=="Deletion")]


res.del <- get.r.squared.pam50(x, targets, Clinical)
save(res.amp, res.del, file=paste("./TargetsOutput/GSE45255Boot_targets.RData"))

##################################################################
##################################################################
## TCGA
##################################################################
##################################################################
set.seed(435)
library(boot)
load("TCGA.voom.RData")
Alltargets <- read.table("TCGA_Breast.txt", header=TRUE, sep="\t", stringsAsFactors=F)
res.amp <- list()
res.del <- list()
TCGAtargets <- read.table("TCGA_Targets.txt", header=TRUE, sep="\t", stringsAsFactors=F)
res2 <- list()

All.Clinical <- read.table(file="SignaturesFirst.Batch.txt",   header=TRUE, sep="\t")
Clinical <- All.Clinical[which(All.Clinical$study == "TCGA"),]
x <- TCGA.voom[,which(colnames(TCGA.voom) %in% Clinical$samplename)]
Clinical <- Clinical[match(colnames(x), Clinical$samplename),]

targets <- Alltargets$Gene[which(Alltargets$Type=="Amplification")]

res.amp <- get.r.squared.pam50(x, targets, Clinical)

targets <- Alltargets$Gene[which(Alltargets$Type=="Deletion")]


    res.del <- get.r.squared.pam50(x, targets, Clinical)
    save(res.amp, res.del, file=paste("./TargetsOutput/TCGABoot_targets.RData"))

##################################################################
##################################################################
## Metabric Discovery
##################################################################
##################################################################
set.seed(435)
library(boot)
load("MetabricExpressionDiscoverySet997.RData")
Alltargets <- read.table("TCGA_Breast.txt", header=TRUE, sep="\t", stringsAsFactors=F)
res.amp <- list()
res.del <- list()
TCGAtargets <- read.table("TCGA_Targets.txt", header=TRUE, sep="\t", stringsAsFactors=F)
res2 <- list()

All.Clinical <- read.table(file="SignaturesFirst.Batch.txt",   header=TRUE, sep="\t")
Clinical <- All.Clinical[which(All.Clinical$study == "METABRIC_Discovery"),]
x <- DS[,which(colnames(DS) %in% Clinical$samplename)]
Clinical <- Clinical[match(colnames(x), Clinical$samplename),]

targets <- Alltargets$Gene[which(Alltargets$Type=="Amplification")]

FullReann <- read.table("FullReannotation.txt",
                        header=TRUE, sep="\t", quote="", comment.char="", stringsAsFactors=FALSE)
FullReann <- FullReann[-which(FullReann$Quality_score %in% c("", "A", "Bad", "No match")),]
targets <- toupper(targets)
FullReann$Gene_symbol <- toupper(FullReann$Gene_symbol)
targets %in% FullReann$Gene_symbol
FullReann <- FullReann[which(FullReann$Gene_symbol %in% targets),]
genelist <- targets[which(targets %in% FullReann$Gene_symbol)]

dups <- names(which(table(FullReann$Gene_symbol)>1))

## First, keep the 3 prime if present
for (i in dups) {
        ids <- which(FullReann$Gene_symbol == i)
        if (any(FullReann$Coding_zone[ids] == "3pUTR") & any(FullReann$Coding_zone[ids] == "5pUTR")) {
          FullReann <- FullReann[-which(FullReann$Gene_symbol==i & FullReann$Coding_zone == "5pUTR"),]
        }
}

dups <- names(which(table(FullReann$Gene_symbol)>1))

## Second, remove probes with SNPs
for (i in dups) {
        ids <- which(FullReann$Gene_symbol == i)
        if (any(FullReann$SNPs[ids] == "") & any(FullReann$SNPs[ids] != "")) {
          FullReann <- FullReann[-which(FullReann$Gene_symbol==i & FullReann$SNPs == ""),]
        }
}

dups <- names(which(table(FullReann$Gene_symbol)>1))

for (i in dups) {
        ids <- as.character(FullReann$Probe_id[which(FullReann$Gene_symbol == i)])

        tmp <- x[which(rownames(x) %in% ids),]
        id <- rownames(tmp)[which.max(apply(tmp, 1, IQR,na.rm=TRUE))]
        ids <- ids[-which(ids==id)]
        FullReann <- FullReann[-which(FullReann$Probe_id %in% ids),]
}
dups <- names(which(table(FullReann$Gene_symbol)>1))

Exp.targets <- x[which(rownames(x) %in% FullReann[,1]),]
FullReann <- FullReann[match(rownames(Exp.targets), FullReann[,1]),]
rownames(Exp.targets) <- FullReann$Gene_symbol

res.amp <- get.r.squared.pam50(Exp.targets, targets, Clinical)

targets <- Alltargets$Gene[which(Alltargets$Type=="Deletion")]
FullReann <- read.table("FullReannotation.txt",
                        header=TRUE, sep="\t", quote="", comment.char="", stringsAsFactors=FALSE)
FullReann <- FullReann[-which(FullReann$Quality_score %in% c("", "A", "Bad", "No match")),]
targets <- toupper(targets)
FullReann$Gene_symbol <- toupper(FullReann$Gene_symbol)
targets %in% FullReann$Gene_symbol
FullReann <- FullReann[which(FullReann$Gene_symbol %in% targets),]
genelist <- targets[which(targets %in% FullReann$Gene_symbol)]

dups <- names(which(table(FullReann$Gene_symbol)>1))

## First, keep the 3 prime if present
for (i in dups) {
        ids <- which(FullReann$Gene_symbol == i)
        if (any(FullReann$Coding_zone[ids] == "3pUTR") & any(FullReann$Coding_zone[ids] == "5pUTR")) {
          FullReann <- FullReann[-which(FullReann$Gene_symbol==i & FullReann$Coding_zone == "5pUTR"),]
        }
}

dups <- names(which(table(FullReann$Gene_symbol)>1))

## Second, remove probes with SNPs
for (i in dups) {
        ids <- which(FullReann$Gene_symbol == i)
        if (any(FullReann$SNPs[ids] == "") & any(FullReann$SNPs[ids] != "")) {
          FullReann <- FullReann[-which(FullReann$Gene_symbol==i & FullReann$SNPs == ""),]
        }
}

dups <- names(which(table(FullReann$Gene_symbol)>1))

for (i in dups) {
        ids <- as.character(FullReann$Probe_id[which(FullReann$Gene_symbol == i)])

        tmp <- x[which(rownames(x) %in% ids),]
        id <- rownames(tmp)[which.max(apply(tmp, 1, IQR,na.rm=TRUE))]
        ids <- ids[-which(ids==id)]
        FullReann <- FullReann[-which(FullReann$Probe_id %in% ids),]
}
dups <- names(which(table(FullReann$Gene_symbol)>1))

Exp.targets <- x[which(rownames(x) %in% FullReann[,1]),]
FullReann <- FullReann[match(rownames(Exp.targets), FullReann[,1]),]
rownames(Exp.targets) <- FullReann$Gene_symbol
    res.del <- get.r.squared.pam50(Exp.targets, targets, Clinical)

    save(res.amp, res.del, file=paste("./TargetsOutput//METABRIC_DiscoveryBoot_targets.RData"))

##################################################################
##################################################################
## Metabric Validation
##################################################################
##################################################################
set.seed(435)
library(boot)
load("MetabricExpressionValidationSet983.RData")
Alltargets <- read.table("TCGA_Breast.txt", header=TRUE, sep="\t", stringsAsFactors=F)
res.amp <- list()
res.del <- list()
TCGAtargets <- read.table("TCGA_Targets.txt", header=TRUE, sep="\t", stringsAsFactors=F)

All.Clinical <- read.table(file="SignaturesFirst.Batch.txt",   header=TRUE, sep="\t")
Clinical <- All.Clinical[which(All.Clinical$study == "METABRIC_Validation"),]
x <- VS[,which(colnames(VS) %in% Clinical$samplename)]
Clinical <- Clinical[match(colnames(x), Clinical$samplename),]

targets <- Alltargets$Gene[which(Alltargets$Type=="Amplification")]

FullReann <- read.table("FullReannotation.txt",
                        header=TRUE, sep="\t", quote="", comment.char="", stringsAsFactors=FALSE)
FullReann <- FullReann[-which(FullReann$Quality_score %in% c("", "A", "Bad", "No match")),]
targets <- toupper(targets)
FullReann$Gene_symbol <- toupper(FullReann$Gene_symbol)
targets %in% FullReann$Gene_symbol
FullReann <- FullReann[which(FullReann$Gene_symbol %in% targets),]
genelist <- targets[which(targets %in% FullReann$Gene_symbol)]

dups <- names(which(table(FullReann$Gene_symbol)>1))

## First, keep the 3 prime if present
for (i in dups) {
        ids <- which(FullReann$Gene_symbol == i)
        if (any(FullReann$Coding_zone[ids] == "3pUTR") & any(FullReann$Coding_zone[ids] == "5pUTR")) {
          FullReann <- FullReann[-which(FullReann$Gene_symbol==i & FullReann$Coding_zone == "5pUTR"),]
        }
}

dups <- names(which(table(FullReann$Gene_symbol)>1))

## Second, remove probes with SNPs
for (i in dups) {
        ids <- which(FullReann$Gene_symbol == i)
        if (any(FullReann$SNPs[ids] == "") & any(FullReann$SNPs[ids] != "")) {
          FullReann <- FullReann[-which(FullReann$Gene_symbol==i & FullReann$SNPs == ""),]
        }
}

dups <- names(which(table(FullReann$Gene_symbol)>1))

for (i in dups) {
        ids <- as.character(FullReann$Probe_id[which(FullReann$Gene_symbol == i)])

        tmp <- x[which(rownames(x) %in% ids),]
        id <- rownames(tmp)[which.max(apply(tmp, 1, IQR,na.rm=TRUE))]
        ids <- ids[-which(ids==id)]
        FullReann <- FullReann[-which(FullReann$Probe_id %in% ids),]
}
dups <- names(which(table(FullReann$Gene_symbol)>1))

Exp.targets <- x[which(rownames(x) %in% FullReann[,1]),]
FullReann <- FullReann[match(rownames(Exp.targets), FullReann[,1]),]
rownames(Exp.targets) <- FullReann$Gene_symbol

res.amp <- get.r.squared.pam50(Exp.targets, targets, Clinical)

targets <- Alltargets$Gene[which(Alltargets$Type=="Deletion")]
FullReann <- read.table("FullReannotation.txt",
                        header=TRUE, sep="\t", quote="", comment.char="", stringsAsFactors=FALSE)
FullReann <- FullReann[-which(FullReann$Quality_score %in% c("", "A", "Bad", "No match")),]
targets <- toupper(targets)
FullReann$Gene_symbol <- toupper(FullReann$Gene_symbol)
targets %in% FullReann$Gene_symbol
FullReann <- FullReann[which(FullReann$Gene_symbol %in% targets),]
genelist <- targets[which(targets %in% FullReann$Gene_symbol)]

dups <- names(which(table(FullReann$Gene_symbol)>1))

## First, keep the 3 prime if present
for (i in dups) {
        ids <- which(FullReann$Gene_symbol == i)
        if (any(FullReann$Coding_zone[ids] == "3pUTR") & any(FullReann$Coding_zone[ids] == "5pUTR")) {
          FullReann <- FullReann[-which(FullReann$Gene_symbol==i & FullReann$Coding_zone == "5pUTR"),]
        }
}

dups <- names(which(table(FullReann$Gene_symbol)>1))

## Second, remove probes with SNPs
for (i in dups) {
        ids <- which(FullReann$Gene_symbol == i)
        if (any(FullReann$SNPs[ids] == "") & any(FullReann$SNPs[ids] != "")) {
          FullReann <- FullReann[-which(FullReann$Gene_symbol==i & FullReann$SNPs == ""),]
        }
}

dups <- names(which(table(FullReann$Gene_symbol)>1))

for (i in dups) {
        ids <- as.character(FullReann$Probe_id[which(FullReann$Gene_symbol == i)])

        tmp <- x[which(rownames(x) %in% ids),]
        id <- rownames(tmp)[which.max(apply(tmp, 1, IQR,na.rm=TRUE))]
        ids <- ids[-which(ids==id)]
        FullReann <- FullReann[-which(FullReann$Probe_id %in% ids),]
}
dups <- names(which(table(FullReann$Gene_symbol)>1))

Exp.targets <- x[which(rownames(x) %in% FullReann[,1]),]
FullReann <- FullReann[match(rownames(Exp.targets), FullReann[,1]),]
rownames(Exp.targets) <- FullReann$Gene_symbol
    res.del <- get.r.squared.pam50(Exp.targets, targets, Clinical)
save(res.amp, res.del, file=paste("./TargetsOutput/METABRIC_ValidationBoot_targets.RData"))


##################################################################
##################################################################
## Second Batch of studies
##################################################################
##################################################################
library(boot)
for (i in 1:9) {
    set.seed(435)

Alltargets <- read.table("TCGA_Breast.txt", header=TRUE, sep="\t", stringsAsFactors=F)
res.amp <- list()
res.del <- list()
TCGAtargets <- read.table("TCGA_Targets.txt", header=TRUE, sep="\t", stringsAsFactors=F)

All.Clinical <- read.table(file="SignaturesSecond.Batch.txt",   header=TRUE, sep="\t")

keep <- read.table("second_batch_Sample2keep.txt", header=TRUE, sep="\t")
All.Clinical <- All.Clinical[which(All.Clinical[,1] %in% keep[,1]),]

studies <- read.table("ClinicalTrials.txt", sep="\t", header=T, stringsAsFactors=F)
load("ClinicalTrialsExpressionData.RData")
names(all.data) <- studies$GEONumber
i <- names(all.data)[[i]]
library(Biobase)
x <- exprs(all.data[[i]])
annot <- fData(all.data[[i]])

    x <- x[which(rownames(x) %in% annot[,1]),]
    annot <- annot[which(annot[,1] %in% rownames(x)),]
    annot <- annot[match(rownames(x), annot[,1]),]

    if (mean(rownames(x) == annot[,1]) !=1) stop()
    rownames(x) <- annot$'Gene Symbol'
    Clinical <- All.Clinical[which(All.Clinical$study == i),]
    x <- x[,which(colnames(x) %in% Clinical$samplename)]
    Clinical <- Clinical[match(colnames(x), Clinical$samplename),]
    targets <- Alltargets$Gene[which(Alltargets$Type=="Amplification")]
    res.amp <- get.r.squared.pam50(x, targets, Clinical)
    targets <- Alltargets$Gene[which(Alltargets$Type=="Deletion")]
    res.del <- get.r.squared.pam50(x, targets, Clinical)
    N <- ncol(x)
    save(res.amp, res.del, N, file=paste("./TargetsOutput/", i, "Boot_targets.RData", sep=""))


################################################
################################################
## Compute confidence intervals
################################################
################################################

setwd("./TargetsOutput/")
allF <- dir(pattern=".RData")
boot.diff <- NULL
for (i in allF) {
	N <- NULL
	load(i)
	if(is.null(N) & i == "METABRIC_DiscoveryBoot_targets.RData") N <- 997
	if(is.null(N) & i == "METABRIC_ValidationBoot_targets.RData") N <- 983
 	if(is.null(N) & i == "TCGABoot_targets.RData") N <- 884
	if(is.null(N) & i == "GSE45255Boot_targets.RData") N <- 139
	tmp <- 	boot.ci(res.amp, type="perc", index=3)
	tmp <- c(tmp$t0, tmp$percent[1,4:5])
	tmp <- data.frame(Study=i, Orig.est=tmp[1], Boot.est=colMeans(res.amp$t)[3], tLowerIC=tmp[2], UpperIC=tmp[3], N=N)
	boot.diff <- rbind(boot.diff, tmp)
}
boot.diff$Study <- sub(".RDataBoot_targets.RData", "", boot.diff$Study, fixed=TRUE)
boot.diff$Study <- sub("Boot_targets.RData", "", boot.diff$Study, fixed=TRUE)
write.table(boot.diff, file="Diff_targets_amp.txt", row.names=F, sep="\t", quote=F)

boot.diff <- NULL
for (i in allF) {
	N <- NULL
	load(i)
	if(is.null(N) & i == "METABRIC_DiscoveryBoot_targets.RData") N <- 997
	if(is.null(N) & i == "METABRIC_ValidationBoot_targets.RData") N <- 983
 	if(is.null(N) & i == "TCGABoot_targets.RData") N <- 884
	if(is.null(N) & i == "GSE45255Boot_targets.RData") N <- 139
	tmp <- 	boot.ci(res.del, type="perc", index=3)
	tmp <- c(tmp$t0, tmp$percent[1,4:5])
	tmp <- data.frame(Study=i, Orig.est=tmp[1], Boot.est=colMeans(res.del$t)[3], tLowerIC=tmp[2], UpperIC=tmp[3], N=N)
	boot.diff <- rbind(boot.diff, tmp)
}
boot.diff$Study <- sub(".RDataBoot_targets.RData", "", boot.diff$Study, fixed=TRUE)
boot.diff$Study <- sub("Boot_targets.RData", "", boot.diff$Study, fixed=TRUE)
write.table(boot.diff, file="Diff_targets_del.txt", row.names=F, sep="\t", quote=F)


################################################
################################################
## iC10 vs SMCGENE
################################################
################################################


##################################################################
##################################################################
## First Batch of studies
##################################################################
##################################################################
library(boot)
for (i in 1:35) {
set.seed(435)
Alltargets <- read.table("TCGA_Breast.txt", header=TRUE, sep="\t", stringsAsFactors=F)
res.amp <- list()
res.del <- list()
TCGAtargets <- read.table("TCGA_Targets.txt", header=TRUE, sep="\t", stringsAsFactors=F)

All.Clinical <- read.table(file="SignaturesFirst.Batch.txt",   header=TRUE, sep="\t", stringsAsFactors=F)
keep <- read.table("first_batch_Samples2keep.txt", header=TRUE, sep="\t", stringsAsFactors=F)
keep$file <- toupper(gsub(".rdata.txt", "", keep$file, fixed=TRUE))
keep$file[which(keep$file=="MB-DISCOVERY")] <- "METABRIC_Discovery"
keep$file[which(keep$file=="MB-VALIDATION")] <- "METABRIC_Validation"
keep$file[which(keep$file=="IRB/JRH/NUH")] <- "GSE45255"
All.Clinical <- All.Clinical[which(All.Clinical$samplename %in% keep$samplename & All.Clinical$study %in% keep$file),]

setwd('./data')
allF <- dir(pattern=".RData")
i <- allF[i]
firstBatch <- list()
    load(i)
    colnames(annot) <- tolower(colnames(annot))
    if (i=="HLP.RData") {
        colnames(annot)[2] <- "gene.symbol"
    }
    if (i=="LUND.RData") {
        colnames(annot)[4] <- "gene.symbol"
    }
    if (i=="MCCC.RData") {
        colnames(annot)[8] <- "gene.symbol"
    }
    if (i=="NCI.RData") {
        colnames(annot)[7] <- "gene.symbol"
    }
    if (i=="NKI.RData") {
        colnames(annot)[7] <- "gene.symbol"
    }
    if (i=="STNO2.RData") {
        colnames(annot)[7] <- "gene.symbol"
    }
    if (i=="UCSF.RData") {
        colnames(annot)[6] <- "gene.symbol"
    }
    if (i=="UNC4.RData") {
        colnames(annot)[4] <- "gene.symbol"
    }
    if (i=="MUG.RData") {
        colnames(annot)[7] <- "gene.symbol"
    }
    if (i=="LUND2.RData") {
        annot$gene.symbol <- sapply(strsplit(as.character(annot$gene.symbol), "///"), function(x) x[1])

    }
    feo <- dimnames(t(data))
    x <- t(data)
    dimnames(x) <- feo
    x <- x[which(rownames(x) %in% annot$probe),]
    annot <- annot[which(annot$probe %in% rownames(x)),]
    annot <- annot[match(rownames(x), annot$probe),]

    if (mean(rownames(x) == annot$probe) !=1) stop()
    rownames(x) <- annot$gene.symbol
    Clinical <- All.Clinical[which(All.Clinical$study == sub(".RData", "", i, fixed=TRUE)),]
    x <- x[,which(colnames(x) %in% Clinical$samplename)]
    Clinical <- Clinical[match(colnames(x), Clinical$samplename),]
    x <- x[which(!is.na(rownames(x))),]
    targets <- Alltargets$Gene[which(Alltargets$Type=="Amplification")]
    res.amp <- get.r.squared.3gene(x, targets, Clinical)
    targets <- Alltargets$Gene[which(Alltargets$Type=="Deletion")]
    res.del <- get.r.squared.3gene(x, targets, Clinical)
    N <- ncol(x)
    save(res.amp, res.del, N, file=paste("./TargetsOutput3gene/", i, "Boot_targets.RData", sep=""))
}

##################################################################
##################################################################
## GSE45255
##################################################################
##################################################################
set.seed(435)
library(boot)
Alltargets <- read.table("TCGA_Breast.txt", header=TRUE, sep="\t", stringsAsFactors=F)
res.amp <- list()
res.del <- list()
TCGAtargets <- read.table("TCGA_Targets.txt", header=TRUE, sep="\t", stringsAsFactors=F)

library(GEOquery)
study.number <- "GSE45255"
last.data <- getGEO(study.number)
x <- exprs(last.data[[1]])
x <- x[which(rownames(x) %in% fData(last.data[[1]])[,1]),]
x <- x[match(fData(last.data[[1]])[,1], rownames(x)),]
rownames(x) <- fData(last.data[[1]])$'Gene Symbol'


All.Clinical <- read.table(file="SignaturesFirst.Batch.txt",   header=TRUE, sep="\t")
Clinical <- All.Clinical[which(All.Clinical$study == study.number),]
x <- x[,which(colnames(x) %in% Clinical$samplename)]
Clinical <- Clinical[match(colnames(x), Clinical$samplename),]

targets <- Alltargets$Gene[which(Alltargets$Type=="Amplification")]

res.amp <- get.r.squared.3gene(x, targets, Clinical)

targets <- Alltargets$Gene[which(Alltargets$Type=="Deletion")]


res.del <- get.r.squared.3gene(x, targets, Clinical)
save(res.amp, res.del, file=paste("./TargetsOutput3gene/GSE45255Boot_targets.RData"))

##################################################################
##################################################################
## TCGA
##################################################################
##################################################################
set.seed(435)
library(boot)
load("TCGA.voom.RData")
Alltargets <- read.table("TCGA_Breast.txt", header=TRUE, sep="\t", stringsAsFactors=F)
res.amp <- list()
res.del <- list()
TCGAtargets <- read.table("TCGA_Targets.txt", header=TRUE, sep="\t", stringsAsFactors=F)

All.Clinical <- read.table(file="SignaturesFirst.Batch.txt",   header=TRUE, sep="\t")
Clinical <- All.Clinical[which(All.Clinical$study == "TCGA"),]
x <- TCGA.voom[,which(colnames(TCGA.voom) %in% Clinical$samplename)]
Clinical <- Clinical[match(colnames(x), Clinical$samplename),]

targets <- Alltargets$Gene[which(Alltargets$Type=="Amplification")]

res.amp <- get.r.squared.3gene(x, targets, Clinical)

targets <- Alltargets$Gene[which(Alltargets$Type=="Deletion")]


    res.del <- get.r.squared.3gene(x, targets, Clinical)
    save(res.amp, res.del, file=paste("./TargetsOutput3gene/TCGABoot_targets.RData"))

##################################################################
##################################################################
## Metabric Discovery
##################################################################
##################################################################
set.seed(435)
library(boot)
load("MetabricExpressionDiscoverySet997.RData")
Alltargets <- read.table("TCGA_Breast.txt", header=TRUE, sep="\t", stringsAsFactors=F)
res.amp <- list()
res.del <- list()
TCGAtargets <- read.table("TCGA_Targets.txt", header=TRUE, sep="\t", stringsAsFactors=F)

All.Clinical <- read.table(file="SignaturesFirst.Batch.txt",   header=TRUE, sep="\t")
Clinical <- All.Clinical[which(All.Clinical$study == "METABRIC_Discovery"),]
x <- DS[,which(colnames(DS) %in% Clinical$samplename)]
Clinical <- Clinical[match(colnames(x), Clinical$samplename),]

targets <- Alltargets$Gene[which(Alltargets$Type=="Amplification")]

FullReann <- read.table("FullReannotation.txt",
                        header=TRUE, sep="\t", quote="", comment.char="", stringsAsFactors=FALSE)
FullReann <- FullReann[-which(FullReann$Quality_score %in% c("", "A", "Bad", "No match")),]
targets <- toupper(targets)
FullReann$Gene_symbol <- toupper(FullReann$Gene_symbol)
targets %in% FullReann$Gene_symbol
FullReann <- FullReann[which(FullReann$Gene_symbol %in% targets),]
genelist <- targets[which(targets %in% FullReann$Gene_symbol)]

dups <- names(which(table(FullReann$Gene_symbol)>1))

## First, keep the 3 prime if present
for (i in dups) {
        ids <- which(FullReann$Gene_symbol == i)
        if (any(FullReann$Coding_zone[ids] == "3pUTR") & any(FullReann$Coding_zone[ids] == "5pUTR")) {
          FullReann <- FullReann[-which(FullReann$Gene_symbol==i & FullReann$Coding_zone == "5pUTR"),]
        }
}

dups <- names(which(table(FullReann$Gene_symbol)>1))

## Second, remove probes with SNPs
for (i in dups) {
        ids <- which(FullReann$Gene_symbol == i)
        if (any(FullReann$SNPs[ids] == "") & any(FullReann$SNPs[ids] != "")) {
          FullReann <- FullReann[-which(FullReann$Gene_symbol==i & FullReann$SNPs == ""),]
        }
}

dups <- names(which(table(FullReann$Gene_symbol)>1))

for (i in dups) {
        ids <- as.character(FullReann$Probe_id[which(FullReann$Gene_symbol == i)])

        tmp <- x[which(rownames(x) %in% ids),]
        id <- rownames(tmp)[which.max(apply(tmp, 1, IQR,na.rm=TRUE))]
        ids <- ids[-which(ids==id)]
        FullReann <- FullReann[-which(FullReann$Probe_id %in% ids),]
}
dups <- names(which(table(FullReann$Gene_symbol)>1))

Exp.targets <- x[which(rownames(x) %in% FullReann[,1]),]
FullReann <- FullReann[match(rownames(Exp.targets), FullReann[,1]),]
rownames(Exp.targets) <- FullReann$Gene_symbol

res.amp <- get.r.squared.3gene(Exp.targets, targets, Clinical)

targets <- Alltargets$Gene[which(Alltargets$Type=="Deletion")]
FullReann <- read.table("FullReannotation.txt",
                        header=TRUE, sep="\t", quote="", comment.char="", stringsAsFactors=FALSE)
FullReann <- FullReann[-which(FullReann$Quality_score %in% c("", "A", "Bad", "No match")),]
targets <- toupper(targets)
FullReann$Gene_symbol <- toupper(FullReann$Gene_symbol)
targets %in% FullReann$Gene_symbol
FullReann <- FullReann[which(FullReann$Gene_symbol %in% targets),]
genelist <- targets[which(targets %in% FullReann$Gene_symbol)]

dups <- names(which(table(FullReann$Gene_symbol)>1))

## First, keep the 3 prime if present
for (i in dups) {
        ids <- which(FullReann$Gene_symbol == i)
        if (any(FullReann$Coding_zone[ids] == "3pUTR") & any(FullReann$Coding_zone[ids] == "5pUTR")) {
          FullReann <- FullReann[-which(FullReann$Gene_symbol==i & FullReann$Coding_zone == "5pUTR"),]
        }
}

dups <- names(which(table(FullReann$Gene_symbol)>1))

## Second, remove probes with SNPs
for (i in dups) {
        ids <- which(FullReann$Gene_symbol == i)
        if (any(FullReann$SNPs[ids] == "") & any(FullReann$SNPs[ids] != "")) {
          FullReann <- FullReann[-which(FullReann$Gene_symbol==i & FullReann$SNPs == ""),]
        }
}

dups <- names(which(table(FullReann$Gene_symbol)>1))

for (i in dups) {
        ids <- as.character(FullReann$Probe_id[which(FullReann$Gene_symbol == i)])

        tmp <- x[which(rownames(x) %in% ids),]
        id <- rownames(tmp)[which.max(apply(tmp, 1, IQR,na.rm=TRUE))]
        ids <- ids[-which(ids==id)]
        FullReann <- FullReann[-which(FullReann$Probe_id %in% ids),]
}
dups <- names(which(table(FullReann$Gene_symbol)>1))

Exp.targets <- x[which(rownames(x) %in% FullReann[,1]),]
FullReann <- FullReann[match(rownames(Exp.targets), FullReann[,1]),]
rownames(Exp.targets) <- FullReann$Gene_symbol
    res.del <- get.r.squared.3gene(Exp.targets, targets, Clinical)
    save(res.amp, res.del, file=paste("./TargetsOutput3gene//METABRIC_DiscoveryBoot_targets.RData"))

##################################################################
##################################################################
## Metabric Validation
##################################################################
##################################################################
set.seed(435)
library(boot)
load("MetabricExpressionValidationSet983.RData")
Alltargets <- read.table("TCGA_Breast.txt", header=TRUE, sep="\t", stringsAsFactors=F)
res.amp <- list()
res.del <- list()
TCGAtargets <- read.table("TCGA_Targets.txt", header=TRUE, sep="\t", stringsAsFactors=F)

All.Clinical <- read.table(file="SignaturesFirst.Batch.txt",   header=TRUE, sep="\t")
Clinical <- All.Clinical[which(All.Clinical$study == "METABRIC_Validation"),]
x <- VS[,which(colnames(VS) %in% Clinical$samplename)]
Clinical <- Clinical[match(colnames(x), Clinical$samplename),]

targets <- Alltargets$Gene[which(Alltargets$Type=="Amplification")]

FullReann <- read.table("FullReannotation.txt",
                        header=TRUE, sep="\t", quote="", comment.char="", stringsAsFactors=FALSE)
FullReann <- FullReann[-which(FullReann$Quality_score %in% c("", "A", "Bad", "No match")),]
targets <- toupper(targets)
FullReann$Gene_symbol <- toupper(FullReann$Gene_symbol)
targets %in% FullReann$Gene_symbol
FullReann <- FullReann[which(FullReann$Gene_symbol %in% targets),]
genelist <- targets[which(targets %in% FullReann$Gene_symbol)]

dups <- names(which(table(FullReann$Gene_symbol)>1))

## First, keep the 3 prime if present
for (i in dups) {
        ids <- which(FullReann$Gene_symbol == i)
        if (any(FullReann$Coding_zone[ids] == "3pUTR") & any(FullReann$Coding_zone[ids] == "5pUTR")) {
          FullReann <- FullReann[-which(FullReann$Gene_symbol==i & FullReann$Coding_zone == "5pUTR"),]
        }
}

dups <- names(which(table(FullReann$Gene_symbol)>1))

## Second, remove probes with SNPs
for (i in dups) {
        ids <- which(FullReann$Gene_symbol == i)
        if (any(FullReann$SNPs[ids] == "") & any(FullReann$SNPs[ids] != "")) {
          FullReann <- FullReann[-which(FullReann$Gene_symbol==i & FullReann$SNPs == ""),]
        }
}

dups <- names(which(table(FullReann$Gene_symbol)>1))

for (i in dups) {
        ids <- as.character(FullReann$Probe_id[which(FullReann$Gene_symbol == i)])

        tmp <- x[which(rownames(x) %in% ids),]
        id <- rownames(tmp)[which.max(apply(tmp, 1, IQR,na.rm=TRUE))]
        ids <- ids[-which(ids==id)]
        FullReann <- FullReann[-which(FullReann$Probe_id %in% ids),]
}
dups <- names(which(table(FullReann$Gene_symbol)>1))

Exp.targets <- x[which(rownames(x) %in% FullReann[,1]),]
FullReann <- FullReann[match(rownames(Exp.targets), FullReann[,1]),]
rownames(Exp.targets) <- FullReann$Gene_symbol

res.amp <- get.r.squared.3gene(Exp.targets, targets, Clinical)

targets <- Alltargets$Gene[which(Alltargets$Type=="Deletion")]
FullReann <- read.table("FullReannotation.txt",
                        header=TRUE, sep="\t", quote="", comment.char="", stringsAsFactors=FALSE)
FullReann <- FullReann[-which(FullReann$Quality_score %in% c("", "A", "Bad", "No match")),]
targets <- toupper(targets)
FullReann$Gene_symbol <- toupper(FullReann$Gene_symbol)
targets %in% FullReann$Gene_symbol
FullReann <- FullReann[which(FullReann$Gene_symbol %in% targets),]
genelist <- targets[which(targets %in% FullReann$Gene_symbol)]

dups <- names(which(table(FullReann$Gene_symbol)>1))

## First, keep the 3 prime if present
for (i in dups) {
        ids <- which(FullReann$Gene_symbol == i)
        if (any(FullReann$Coding_zone[ids] == "3pUTR") & any(FullReann$Coding_zone[ids] == "5pUTR")) {
          FullReann <- FullReann[-which(FullReann$Gene_symbol==i & FullReann$Coding_zone == "5pUTR"),]
        }
}

dups <- names(which(table(FullReann$Gene_symbol)>1))

## Second, remove probes with SNPs
for (i in dups) {
        ids <- which(FullReann$Gene_symbol == i)
        if (any(FullReann$SNPs[ids] == "") & any(FullReann$SNPs[ids] != "")) {
          FullReann <- FullReann[-which(FullReann$Gene_symbol==i & FullReann$SNPs == ""),]
        }
}

dups <- names(which(table(FullReann$Gene_symbol)>1))

for (i in dups) {
        ids <- as.character(FullReann$Probe_id[which(FullReann$Gene_symbol == i)])

        tmp <- x[which(rownames(x) %in% ids),]
        id <- rownames(tmp)[which.max(apply(tmp, 1, IQR,na.rm=TRUE))]
        ids <- ids[-which(ids==id)]
        FullReann <- FullReann[-which(FullReann$Probe_id %in% ids),]
}
dups <- names(which(table(FullReann$Gene_symbol)>1))

Exp.targets <- x[which(rownames(x) %in% FullReann[,1]),]
FullReann <- FullReann[match(rownames(Exp.targets), FullReann[,1]),]
rownames(Exp.targets) <- FullReann$Gene_symbol
    res.del <- get.r.squared.3gene(Exp.targets, targets, Clinical)
    save(res.amp, res.del, file=paste("./TargetsOutput3gene/METABRIC_ValidationBoot_targets.RData"))


##################################################################
##################################################################
## Second Batch of studies
##################################################################
##################################################################
library(boot)
for (i in 1:9) {
    set.seed(435)

Alltargets <- read.table("TCGA_Breast.txt", header=TRUE, sep="\t", stringsAsFactors=F)
res.amp <- list()
res.del <- list()
TCGAtargets <- read.table("TCGA_Targets.txt", header=TRUE, sep="\t", stringsAsFactors=F)

All.Clinical <- read.table(file="SignaturesSecond.Batch.txt",   header=TRUE, sep="\t")

keep <- read.table("second_batch_Sample2keep.txt", header=TRUE, sep="\t")
All.Clinical <- All.Clinical[which(All.Clinical[,1] %in% keep[,1]),]

studies <- read.table("ClinicalTrials.txt", sep="\t", header=T, stringsAsFactors=F)
load("ClinicalTrialsExpressionData.RData")
names(all.data) <- studies$GEONumber
i <- names(all.data)[[i]]
library(Biobase)
x <- exprs(all.data[[i]])
annot <- fData(all.data[[i]])

    x <- x[which(rownames(x) %in% annot[,1]),]
    annot <- annot[which(annot[,1] %in% rownames(x)),]
    annot <- annot[match(rownames(x), annot[,1]),]

    if (mean(rownames(x) == annot[,1]) !=1) stop()
    rownames(x) <- annot$'Gene Symbol'
    Clinical <- All.Clinical[which(All.Clinical$study == i),]
    x <- x[,which(colnames(x) %in% Clinical$samplename)]
    Clinical <- Clinical[match(colnames(x), Clinical$samplename),]
    targets <- Alltargets$Gene[which(Alltargets$Type=="Amplification")]
    res.amp <- get.r.squared.3gene(x, targets, Clinical)
    targets <- Alltargets$Gene[which(Alltargets$Type=="Deletion")]
    res.del <- get.r.squared.3gene(x, targets, Clinical)
    N <- ncol(x)
    save(res.amp, res.del, res, N, file=paste("./TargetsOutput3gene/", i, "Boot_targets.RData", sep=""))


################################################
################################################
## Compute confidence intervals
################################################
################################################

setwd("./TargetsOutput3gene/")
allF <- dir(pattern=".RData")
boot.diff <- NULL
for (i in allF) {
	N <- NULL
	load(i)
	if(is.null(N) & i == "METABRIC_DiscoveryBoot_targets.RData") N <- 997
	if(is.null(N) & i == "METABRIC_ValidationBoot_targets.RData") N <- 983
 	if(is.null(N) & i == "TCGABoot_targets.RData") N <- 884
	if(is.null(N) & i == "GSE45255Boot_targets.RData") N <- 139
	tmp <- 	boot.ci(res.amp, type="perc", index=3)
	tmp <- c(tmp$t0, tmp$percent[1,4:5])
	tmp <- data.frame(Study=i, Orig.est=tmp[1], Boot.est=colMeans(res.amp$t)[3], tLowerIC=tmp[2], UpperIC=tmp[3], N=N)
	boot.diff <- rbind(boot.diff, tmp)
}
boot.diff$Study <- sub(".RDataBoot_targets.RData", "", boot.diff$Study, fixed=TRUE)
boot.diff$Study <- sub("Boot_targets.RData", "", boot.diff$Study, fixed=TRUE)
write.table(boot.diff, file="Diff_targets_3gene_amp.txt", row.names=F, sep="\t", quote=F)

boot.diff <- NULL
for (i in allF) {
	N <- NULL
	load(i)
	if(is.null(N) & i == "METABRIC_DiscoveryBoot_targets.RData") N <- 997
	if(is.null(N) & i == "METABRIC_ValidationBoot_targets.RData") N <- 983
 	if(is.null(N) & i == "TCGABoot_targets.RData") N <- 884
	if(is.null(N) & i == "GSE45255Boot_targets.RData") N <- 139
	tmp <- 	boot.ci(res.del, type="perc", index=3)
	tmp <- c(tmp$t0, tmp$percent[1,4:5])
	tmp <- data.frame(Study=i, Orig.est=tmp[1], Boot.est=colMeans(res.del$t)[3], tLowerIC=tmp[2], UpperIC=tmp[3], N=N)
	boot.diff <- rbind(boot.diff, tmp)
}
boot.diff$Study <- sub(".RDataBoot_targets.RData", "", boot.diff$Study, fixed=TRUE)
boot.diff$Study <- sub("Boot_targets.RData", "", boot.diff$Study, fixed=TRUE)
write.table(boot.diff, file="Diff_targets_3gene_del.txt", row.names=F, sep="\t", quote=F)
