# Supplementary material for: Genome-driven integrated classification of breast cancer validated in over 7,500 samples
Source: Genome Biol. 2014 Aug 28;15(8):431. doi: 10.1186/s13059-014-0431-1 (PMC4166472; doi:10.1186/s13059-014-0431-1)
Supplement: Additional file 17: — Annotated R and Stata code for reproduction of reported analyses. [file 13059_2014_431_MOESM17_ESM.zip › iC10_pam50_threeGene.R]

fb <- read.table("SignaturesFirst.Batch.txt",
                 header=TRUE, sep="\t")
fb2keep <- read.table("first_batch_Samples2keep.txt",
                      header=TRUE, sep="\t", stringsAsFactors=FALSE)
fb2keep$file <- toupper(gsub(".rdata.txt", "", fb2keep$file, fixed=TRUE))
fb2keep$file[which(fb2keep$file=="MB-DISCOVERY")] <- "METABRIC_Discovery"
fb2keep$file[which(fb2keep$file=="MB-VALIDATION")] <- "METABRIC_Validation"
fb2keep$file[which(fb2keep$file=="IRB/JRH/NUH")] <- "GSE45255"
ids <- which(fb$study %in% fb2keep$file & fb$samplename %in% fb2keep$samplename)
fb <- fb[ids,]

sb <- read.table("SignaturesSecond.Batch.txt",
                 header=TRUE, sep="\t")
keep <- read.table("second_batch_Sample2keep.txt",
                   header=TRUE, sep="\t")
sb <- sb[which(sb[,1] %in% keep[,1]),]
ab <- rbind(fb, sb)

##################################################################
##################################################################
## iC10/pam50/threeGene
##################################################################
##################################################################
colipam <- c("#E41A1C", "#FB9A99", "#1F78B4", "#A6CEE3", "#66A61E")
coliCluster <- c('#FF5500', '#00EE76', '#CD3278', '#00C5CD', '#8B0000',
                '#FFFF40', '#0000CD', '#FFAA00', '#EE82EE', '#7D26CD')
colithree <- c("#E41A1C", "#FB9A99", "#1F78B4", "#A6CEE3")
met <- ab[grep("METABRIC", ab$study),]

pdf("./plots/iC10_pam50_threeGene.pdf", width=14, height=10)
par(mfrow=c(2,1), mar=c(2, 2, 2, 2), cex.main=2, omi=c(1, 1, 1, 1))

## ## ## ## ## ## ## ## ## ## ## ## ## ## ## ## ## ## ## ##
## ## ## ## ## ## ## ## ## ## ## ## ## ## ## ## ## ## ## ##
## iC10 first
## ## ## ## ## ## ## ## ## ## ## ## ## ## ## ## ## ## ## ##
## ## ## ## ## ## ## ## ## ## ## ## ## ## ## ## ## ## ## ##


X <- ab[, c('threeGene', 'pam50', 'iC10')]
X$threeGene <- as.numeric(factor(X$threeGene, levels=c("ER-/HER2-", "HER2+",
                                   "ER+/HER2- Low Prolif", "ER+/HER2- High Prolif")))
X$pam50 <- as.numeric(factor(X$pam50, levels=c("Basal", "Her2", "LumA", "LumB", "Normal")))
X$iC10 <- as.numeric(factor(X$iC10, levels=1:10))
colnames(X) <- c("threeGene", "Pam50", "iC10")
ids <- order(X[,'iC10'], X[,'Pam50'], X[,'threeGene'], decreasing=FALSE)
for (i in 1:4) {
    X[which(X[,'threeGene']==i),'threeGene'] <- colithree[i]
}
for (i in 1:5) {
    X[which(X[,'Pam50']==i),'Pam50'] <- colipam[i]
}
for (i in 1:10) {
    X[which(X[,'iC10']==i),'iC10'] <- coliCluster[i]
}
csc.colors = matrix()
csc.names = names(table(as.matrix(X)))
csc.i = 1
for (csc.name in csc.names) {
  csc.colors[csc.i] = csc.name
  X[X == csc.name] = csc.i
  csc.i = csc.i + 1
}
X <- as.matrix(X)
X <- matrix(as.numeric(X), nrow=nrow(X))
colnames(X) <- rev(c("iC10", "Pam50", "SCMGENE"))
image(X[ids,], col=as.vector(csc.colors), axes=FALSE, main="All Samples")
axis(2, 0:(dim(X)[2] - 1)/(dim(X)[2] - 1), colnames(X),
       las = 2, tick = FALSE, cex.axis=1)
box()

X <- met[, c('threeGene', 'pam50', 'iC10')]
X$threeGene <- as.numeric(factor(X$threeGene, levels=c("ER-/HER2-", "HER2+",
                                   "ER+/HER2- Low Prolif", "ER+/HER2- High Prolif")))
X$pam50 <- as.numeric(factor(X$pam50, levels=c("Basal", "Her2", "LumA", "LumB", "Normal")))
X$iC10 <- as.numeric(factor(X$iC10, levels=1:10))
colnames(X) <- c("threeGene", "Pam50", "iC10")
ids <- order(X[,'iC10'], X[,'Pam50'], X[,'threeGene'], decreasing=FALSE)
for (i in 1:4) {
    X[which(X[,'threeGene']==i),'threeGene'] <- colithree[i]
}
for (i in 1:5) {
    X[which(X[,'Pam50']==i),'Pam50'] <- colipam[i]
}
for (i in 1:10) {
    X[which(X[,'iC10']==i),'iC10'] <- coliCluster[i]
}
csc.colors = matrix()
csc.names = names(table(as.matrix(X)))
csc.i = 1
for (csc.name in csc.names) {
  csc.colors[csc.i] = csc.name
  X[X == csc.name] = csc.i
  csc.i = csc.i + 1
}
X <- as.matrix(X)
X <- matrix(as.numeric(X), nrow=nrow(X))
colnames(X) <- rev(c("iC10", "Pam50", "SCMGENE"))
image(X[ids,], col=as.vector(csc.colors), axes=FALSE, main="Metabric Samples")
axis(2, 0:(dim(X)[2] - 1)/(dim(X)[2] - 1), colnames(X),
       las = 2, tick = FALSE, cex.axis=1)
box()


## ## ## ## ## ## ## ## ## ## ## ## ## ## ## ## ## ## ## ##
## ## ## ## ## ## ## ## ## ## ## ## ## ## ## ## ## ## ## ##
## threeGene first
## ## ## ## ## ## ## ## ## ## ## ## ## ## ## ## ## ## ## ##
## ## ## ## ## ## ## ## ## ## ## ## ## ## ## ## ## ## ## ##


X <- ab[, c('threeGene', 'pam50', 'iC10')]
X <- X[,c(2,3,1)]
X$threeGene <- as.numeric(factor(X$threeGene, levels=c("ER-/HER2-", "HER2+",
                                   "ER+/HER2- Low Prolif", "ER+/HER2- High Prolif")))
X$pam50 <- as.numeric(factor(X$pam50, levels=c("Basal", "Her2", "LumA", "LumB", "Normal")))
X$iC10 <- as.numeric(factor(X$iC10, levels=1:10))
colnames(X) <- c("Pam50", "iC10","threeGene")
ids <- order(X[,'threeGene'], X[,'iC10'], X[,'Pam50'], decreasing=FALSE)
for (i in 1:4) {
    X[which(X[,'threeGene']==i),'threeGene'] <- colithree[i]
}
for (i in 1:5) {
    X[which(X[,'Pam50']==i),'Pam50'] <- colipam[i]
}
for (i in 1:10) {
    X[which(X[,'iC10']==i),'iC10'] <- coliCluster[i]
}
csc.colors = matrix()
csc.names = names(table(as.matrix(X)))
csc.i = 1
for (csc.name in csc.names) {
  csc.colors[csc.i] = csc.name
  X[X == csc.name] = csc.i
  csc.i = csc.i + 1
}
X <- as.matrix(X)
X <- matrix(as.numeric(X), nrow=nrow(X))
colnames(X) <- rev(c("SCMEGENE", "iC10", "Pam50"))
image(as.matrix(X[ids,]), col=as.vector(csc.colors), axes=FALSE, main="All Samples")
axis(2, 0:(dim(X)[2] - 1)/(dim(X)[2] - 1), colnames(X),
       las = 2, tick = FALSE, cex.axis=1)
box()

X <- met[, c('threeGene', 'pam50', 'iC10')]
X <- X[,c(2,3,1)]
X$threeGene <- as.numeric(factor(X$threeGene, levels=c("ER-/HER2-", "HER2+",
                                   "ER+/HER2- Low Prolif", "ER+/HER2- High Prolif")))
X$pam50 <- as.numeric(factor(X$pam50, levels=c("Basal", "Her2", "LumA", "LumB", "Normal")))
X$iC10 <- as.numeric(factor(X$iC10, levels=1:10))
colnames(X) <- c("Pam50", "iC10","threeGene")
ids <- order(X[,'threeGene'], X[,'iC10'], X[,'Pam50'], decreasing=FALSE)
for (i in 1:4) {
    X[which(X[,'threeGene']==i),'threeGene'] <- colithree[i]
}
for (i in 1:5) {
    X[which(X[,'Pam50']==i),'Pam50'] <- colipam[i]
}
for (i in 1:10) {
    X[which(X[,'iC10']==i),'iC10'] <- coliCluster[i]
}
csc.colors = matrix()
csc.names = names(table(as.matrix(X)))
csc.i = 1
for (csc.name in csc.names) {
  csc.colors[csc.i] = csc.name
  X[X == csc.name] = csc.i
  csc.i = csc.i + 1
}
X <- as.matrix(X)
X <- matrix(as.numeric(X), nrow=nrow(X))
colnames(X) <- rev(c("SCMEGENE", "iC10", "Pam50"))
image(as.matrix(X[ids,]), col=as.vector(csc.colors), axes=FALSE, main="Metabric Samples")
axis(2, 0:(dim(X)[2] - 1)/(dim(X)[2] - 1), colnames(X),
       las = 2, tick = FALSE, cex.axis=1)
box()

## ## ## ## ## ## ## ## ## ## ## ## ## ## ## ## ## ## ## ##
## ## ## ## ## ## ## ## ## ## ## ## ## ## ## ## ## ## ## ##
## pam50 first
## ## ## ## ## ## ## ## ## ## ## ## ## ## ## ## ## ## ## ##
## ## ## ## ## ## ## ## ## ## ## ## ## ## ## ## ## ## ## ##


X <- ab[, c('threeGene', 'pam50', 'iC10')]
X <- X[,c(1,3,2)]
X$threeGene <- as.numeric(factor(X$threeGene, levels=c("ER-/HER2-", "HER2+",
                                   "ER+/HER2- Low Prolif", "ER+/HER2- High Prolif")))
X$pam50 <- as.numeric(factor(X$pam50, levels=c("Basal", "Her2", "LumA", "LumB", "Normal")))
X$iC10 <- as.numeric(factor(X$iC10, levels=1:10))
colnames(X) <- c("threeGene",  "iC10","Pam50")
ids <- order(X[,'Pam50'], X[,'iC10'], X[,'threeGene'], decreasing=FALSE)
for (i in 1:4) {
    X[which(X[,'threeGene']==i),'threeGene'] <- colithree[i]
}
for (i in 1:5) {
    X[which(X[,'Pam50']==i),'Pam50'] <- colipam[i]
}
for (i in 1:10) {
    X[which(X[,'iC10']==i),'iC10'] <- coliCluster[i]
}
csc.colors = matrix()
csc.names = names(table(as.matrix(X)))
csc.i = 1
for (csc.name in csc.names) {
  csc.colors[csc.i] = csc.name
  X[X == csc.name] = csc.i
  csc.i = csc.i + 1
}
X <- as.matrix(X)
X <- matrix(as.numeric(X), nrow=nrow(X))
colnames(X) <- rev(c(  "Pam50","iC10","SCMEGENE"))
image(as.matrix(X[ids,]), col=as.vector(csc.colors), axes=FALSE, main="All Samples")
axis(2, 0:(dim(X)[2] - 1)/(dim(X)[2] - 1), colnames(X),
       las = 2, tick = FALSE, cex.axis=1)
box()

X <- met[, c('threeGene', 'pam50', 'iC10')]
X <- X[,c(1,3,2)]
X$threeGene <- as.numeric(factor(X$threeGene, levels=c("ER-/HER2-", "HER2+",
                                   "ER+/HER2- Low Prolif", "ER+/HER2- High Prolif")))
X$pam50 <- as.numeric(factor(X$pam50, levels=c("Basal", "Her2", "LumA", "LumB", "Normal")))
X$iC10 <- as.numeric(factor(X$iC10, levels=1:10))
colnames(X) <- c("threeGene",  "iC10","Pam50")
ids <- order(X[,'Pam50'], X[,'iC10'], X[,'threeGene'], decreasing=FALSE)
for (i in 1:4) {
    X[which(X[,'threeGene']==i),'threeGene'] <- colithree[i]
}
for (i in 1:5) {
    X[which(X[,'Pam50']==i),'Pam50'] <- colipam[i]
}
for (i in 1:10) {
    X[which(X[,'iC10']==i),'iC10'] <- coliCluster[i]
}
csc.colors = matrix()
csc.names = names(table(as.matrix(X)))
csc.i = 1
for (csc.name in csc.names) {
  csc.colors[csc.i] = csc.name
  X[X == csc.name] = csc.i
  csc.i = csc.i + 1
}
X <- as.matrix(X)
X <- matrix(as.numeric(X), nrow=nrow(X))
colnames(X) <- rev(c(  "Pam50","iC10","SCMEGENE"))
image(as.matrix(X[ids,]), col=as.vector(csc.colors), axes=FALSE, main="Metabric Samples")
axis(2, 0:(dim(X)[2] - 1)/(dim(X)[2] - 1), colnames(X),
       las = 2, tick = FALSE, cex.axis=1)
box()


dev.off()
