# Supplementary material for: Genome-driven integrated classification of breast cancer validated in over 7,500 samples
Source: Genome Biol. 2014 Aug 28;15(8):431. doi: 10.1186/s13059-014-0431-1 (PMC4166472; doi:10.1186/s13059-014-0431-1)
Supplement: Additional file 17: — Annotated R and Stata code for reproduction of reported analyses. [file 13059_2014_431_MOESM17_ESM.zip › index.txt]

Scripts for the paper "Genome-driven integrated classification of
breast cancer validated in over 7,500 samples"

1.- Datasets:
    Different data sources were used for the paper:
    1.- Data sets used in "Genome-driven integrated classification of
    breast cancer validated in over 7,500 samples" (Haibe-Kains et
    al). The file data.zip is available in
    http://compbio.dfci.harvard.edu/pubs/sbtpaper/
    2.- Dataset GSE45255. It is downloaded form the script.
    3.- TCGA voom dataset. RNA-seq V1 downloaded from the TCGA website
    and converted into voom with the limma function voom()
    4.- Metabric Discovery and Validation datasets available from EGA
    website.
    5.- Data from Clinical Trials (file ClinicalTrialsExpressionData.RData):
    Study	GEONumber	GoodnessOfFit	NSamples	NFeatures
    Desmedt et al. J Clin Oncol 2011 	GSE16446	0.567450411	120	583
    Tabchy A et al. Clin Can Res 2010 	GSE20271	0.611494692	178	478
    Hatzis C et al JAMA 2011	GSE25066	0.739995383	508	478
    Wang	GSE2034	0.860440027	286	478
    TRANSBIG	GSE7390	0.78120693	198	478
    Mainz	GSE11121	0.845110193	200	478
    MD MAQC	GSE22093	0.61652316	103	478
    US Oncology Protocol	GSE23988	0.523723632	61	478
    MDACC-MAQC	GSE16716
    6.-Cell Lines: we obtained the data form the Sanger collection and
    the CCLE (Broad Institute).

2.- Other files needed:
    ClinicalTrials.txt: description if the new adjuvant trial
    datasets.
    TCGA_Breast.txt: list of TCGA commonly amplified and deleted
    genes.
    first_batch_Samples2keep.txt unique samples in batch1
    second_batch_Sampleskeep.txt unique samples in batch2 (new
    adjuvant).

3.- Classifiers
    The code used for pam50 and SMCGENE is included in the file classifier_functions.R
    3.1. pam50
    We use a resampling method to adjust for differences in ER
    composition in the sample, as described in Curtis et al "The
    genomic and transcriptomic architecture of 2,000 breast
    tumours reveals novel subgroups". Due to this resampling, we don't
    pre-select the probe to use when several probes point to the same gene.
    3.2. SMCGENE
    We use the function subtype.cluster() in the package genefu, only
    with the genes ESR1, ERBB2 and AURKA. We select the probe with the
    highest IQR.
    3.3 iC10
    We used version 1.0.2 of the package. There are three steps in
    using the package (See help of iC10).

    1.- match features to the feature list of the training set.
    	matchFeatures(CN, Exp, CN.by.feat, Exp.by.feat, ref)

    Arguments:
      CN: Data must be log2 copy number ratios. Two formats are
          allowed: - a matrix where each row represents a gene and each
          column a sample.  In this case 'CN.by.feat' must be "gene"
          and the rownames must be the hgnc gene names. - a data.frame
          with segmented data. The following columns must exist: 'ID'
          for the sample name, 'chromosome_name' for the chromosome
          (must be numeric), 'loc.start' for the start position of the
          region, 'loc.end' for the end position of the region,
          'seg.mean' for the log2ratio of the segment. If NULL, copy
          number is not used in the classifier.

     Exp: Matrix with the expression data to classify. Each row must be
          a gene or an Illumina probe, and each column must correspond
          to a sample. Rownames must be either Illumina probes, in
          which case 'Exp.by.feat' must be "probe"; or hgnc gene names,
          in which case 'Exp.by.feat' must be "gene". If NULL,
          expression is not used in the classifier.

     CN.by.feat: Either "probe" or "gene", Default is "probe".

     Exp.by.feat: Either "probe" or "gene", Default is "gene".

     ref: Etiher "hg18" or "hg19". It is used to match the copy number
          probes if 'CN.by.feat' is "probe"

     Details:

     One of 'CN' or 'Exp' must be not NULL. If matching is done by
     gene, hgnc gene name is used to match the rownames of the
     features. A list of synonym gene names is used (see 'Map.All').
     For copy number features matched by probe, the maximum log ratio
     in absolute value inside the limits of the feature is used. If
     there is no copy number in that region, the value of the probe
     before it is used.

     Value:

     A list with the following elements is returned:

      CN: copy number data to classify

      train.CN: copy number training data

     Exp: expression data to classify

     train.Exp: expression training data

     train.iC10: iC10 assignments for the training data

     map.cn: annotation data for the copy number features

     map.exp: annotation data for the expression features

    2.- normalize features to the training set.
    	normalizeFeatures(features, method)

	Arguments:

       x: An object result of a call to 'matchFeatures'

       method: Several methods are available: "none": No normalization is
          done "scale": Each expression feature is scaled to have zero
          mean and standard deviation 1 "eb": empirical bayes method
          (eb) See 'CONOR' documentation for details "gq": gene
          quantile method (gq) See 'CONOR' documentation for details
          "eb": xpn method (xpn) See 'CONOR' documentation for details.

       Details:

       No further normalization is needed on the copy number, as log2
          ratios are comparable between platforms.

       Value:

       A list of the same format as 'matchFeatures', but with 'train.Exp'
       and 'Exp' normalized.

    3.- run the classifier
    	iC10(features)

        Arguments:

         x: An object with class 'iC10features': A list with elements
          'train.CN', 'train.Exp', 'train.iC10', 'CN', 'Exp', 'map.cn',
          'map.exp'

         seed: seed to initialize random number generator. It is passed to
          'set.seed()'.  See details.

       Details:

        This function trains a 'pamr' classifier and predicts the set of
        samples. The shrinkage parameter is obtained with crossvalidation,
        therefore different runs can give different results (unless a seed
        is specified).

      Value:

        An object of class 'iC10'. A list with the following elements:

        class: Prediction classes for the samples

        posterior: Probablitites for each sample to belong to each of the 10
          groups

        centroids: Shrunken Centroids for each of the 10 groups.

        fitted: Normalized features for the samples classified.

        map.cn: Annotation data for the copy number features

        map.exp: Annotation data for the expression features

	4.- Inspecting results:
	There are functions like GoodnessOfFit(), compare(), plot() to
	display the results. See the help files for details.

4.- Scripts for the analyses in the paper:
  4.1 ClassifyAllStudies.R
      This script classifies all studies into pam50, SMCGene and iC10
      subtypes.
  4.2 GetTargets.R
      This function computes the R-squared in linear models explaining
      the variability of Expression with iC10/pam50/threeGene(SMCGENE)
  4.3 SupplementaryFigure5.R
      Individual plots with R-square
  4.4 SupplementaryFigure6.R
      R-square per gene and associated barplots.
  4.5 iC10_pam50_threeGene.R
      Plots iC10_pam50_threeGene.pdf
  4.6 ClassifyCellLines.R
      Script to classify Sanger and CCLE cell lines datasets.
  4.7 TCGAGWPlot.R
      Genome-wide copy number plto for TCGA
  4.8 TCGA_Reproducibility.R
      Comparison of TCGA CN and TCGA CN+Exp in iC10 and microarray vs RNASEQ
  4.9 stata_code_additional_file.do
      Stata code to perform survival analyses.
