# Supplementary material for: Genome-driven integrated classification of breast cancer validated in over 7,500 samples
Source: Genome Biol. 2014 Aug 28;15(8):431. doi: 10.1186/s13059-014-0431-1 (PMC4166472; doi:10.1186/s13059-014-0431-1)
Supplement: Additional file 17: — Annotated R and Stata code for reproduction of reported analyses. [file 13059_2014_431_MOESM17_ESM.zip › second_batch_Sample2keep.txt]

geo_accession	title
GSM411290	XXX_6772
GSM411291	XXX_2024
GSM411292	XXX_993
GSM411293	XXX_2325
GSM411294	XXX_3731
GSM411295	XXX_4984
GSM411296	XXX_8739
GSM411297	XXX_8660
GSM411298	XXX_6787
GSM411299	XXX_9171
GSM411300	XXX_1391
GSM411301	XXX_4617
GSM411302	XXX_1763
GSM411303	XXX_6759
GSM411304	XXX_193
GSM411305	XXX_5622
GSM411306	XXX_8950
GSM411307	XXX_989
GSM411308	XXX_534
GSM411309	XXX_7469
GSM411310	XXX_2012
GSM411311	XXX_8342
GSM411312	XXX_4917
GSM411313	XXX_1003
GSM411314	XXX_6198
GSM411315	XXX_7752
GSM411316	XXX_8238
GSM411317	XXX_6767
GSM411318	XXX_6276
GSM411319	XXX_9263
GSM411320	XXX_6754
GSM411321	XXX_2976
GSM411322	XXX_6181
GSM411323	XXX_8319
GSM411324	XXX_220
GSM411325	XXX_6951
GSM411326	XXX_2337
GSM411327	XXX_7713
GSM411328	XXX_9516
GSM411329	XXX_8960
GSM411330	XXX_3864
GSM411331	XXX_4864
GSM411332	XXX_1109
GSM411333	XXX_3276
GSM411334	XXX_5150
GSM411335	XXX_6116
GSM411336	XXX_933
GSM411337	XXX_4291
GSM411338	XXX_9665
GSM411339	XXX_682
GSM411340	XXX_5920
GSM411341	XXX_2733
GSM411342	XXX_8675
GSM411343	XXX_9386
GSM411344	XXX_494
GSM411345	XXX_9049
GSM411346	XXX_1366
GSM411347	XXX_5180
GSM411348	XXX_9064
GSM411349	XXX_9762
GSM411350	XXX_1277
GSM411351	XXX_3414
GSM411352	XXX_5437
GSM411353	XXX_4511
GSM411354	XXX_4082
GSM411355	XXX_3374
GSM411356	XXX_3714
GSM411357	XXX_6975
GSM411358	XXX_1157
GSM411359	XXX_6839
GSM411360	XXX_2090
GSM411361	XXX_5704
GSM411362	XXX_5706
GSM411363	XXX_1312
GSM411364	XXX_123
GSM411365	XXX_845
GSM411366	XXX_2165
GSM411367	XXX_9677
GSM411368	XXX_9994
GSM411369	XXX_2744
GSM411370	XXX_9927
GSM411371	XXX_1674
GSM411372	XXX_5396
GSM411373	XXX_8999
GSM411374	XXX_9434
GSM411375	XXX_3041
GSM411376	XXX_5751
GSM411377	XXX_7500
GSM411378	XXX_8103
GSM411379	XXX_4938
GSM411380	XXX_1786
GSM411381	XXX_7195
GSM411382	XXX_4682
GSM411383	XXX_6471
GSM411384	XXX_6852
GSM411385	XXX_6151
GSM411386	XXX_4405
GSM411387	XXX_4270
GSM411388	XXX_2944
GSM411389	XXX_3736
GSM411390	XXX_8884
GSM411391	XXX_1753
GSM411392	XXX_9517
GSM411393	XXX_8844
GSM411394	XXX_5490
GSM411395	XXX_453
GSM411396	XXX_7634
GSM411397	XXX_9280
GSM411398	XXX_5328
GSM411399	XXX_5783
GSM411400	XXX_9576
GSM411401	XXX_6519
GSM411402	XXX_1767
GSM411403	XXX_3099
GSM411404	XXX_8740
GSM411405	XXX_2621
GSM411406	XXX_7173
GSM411407	XXX_1536
GSM411408	XXX_5927
GSM411409	XXX_3438
GSM508012	breast cancer SPAIN28
GSM508013	breast cancer SPAIN58
GSM508014	breast cancer SPAIN36
GSM508015	breast cancer SPAIN30
GSM508016	breast cancer SPAIN44
GSM508017	breast cancer SPAIN50
GSM508018	breast cancer SPAIN31
GSM508019	breast cancer SPAIN11
GSM508020	breast cancer SPAIN32
GSM508021	breast cancer SPAIN49
GSM508022	breast cancer SPAIN21
GSM508023	breast cancer SPAIN42
GSM508024	breast cancer PERU16-18
GSM508025	breast cancer 713
GSM508026	breast cancer 400
GSM508027	breast cancer 725
GSM508028	breast cancer 338
GSM508029	breast cancer 439
GSM508030	breast cancer 378
GSM508031	breast cancer 380
GSM508032	breast cancer 466
GSM508033	breast cancer PERU13-15
GSM508034	breast cancer PERU25
GSM508035	breast cancer LBJ038
GSM508036	breast cancer PERU36
GSM508037	breast cancer PERU50
GSM508038	breast cancer PERU41
GSM508039	breast cancer 631
GSM508040	breast cancer 595
GSM508041	breast cancer 539
GSM508042	breast cancer LBJ016
GSM508043	breast cancer 572
GSM508044	breast cancer PERU38
GSM508045	breast cancer PERU73
GSM508046	breast cancer PERU72
GSM508047	breast cancer PERU44
GSM508048	breast cancer PERU57
GSM508049	breast cancer PERU55
GSM508050	breast cancer PERU69
GSM508051	breast cancer PERU27
GSM508052	breast cancer PERU45
GSM508053	breast cancer PERU61
GSM508054	breast cancer PERU53
GSM508055	breast cancer PERU05
GSM508056	breast cancer PERU08
GSM508057	breast cancer PERU02
GSM508058	breast cancer PERU51
GSM508059	breast cancer PERU21
GSM508060	breast cancer MEXICO18
GSM508061	breast cancer MEXICO15
GSM508062	breast cancer MEXICO10
GSM508063	breast cancer MEXICO2
GSM508064	breast cancer MEXICO12
GSM508065	breast cancer PERU75
GSM508066	breast cancer PERU22
GSM508067	breast cancer LBJ043
GSM508068	breast cancer PERU43
GSM508069	breast cancer PERU49
GSM508070	breast cancer PERU15-17
GSM508071	breast cancer SPAIN34
GSM508072	breast cancer SPAIN5
GSM508073	breast cancer SPAIN9
GSM508074	breast cancer SPAIN1
GSM508075	breast cancer SPAIN59
GSM508076	breast cancer SPAIN38
GSM508077	breast cancer SPAIN39
GSM508078	breast cancer SPAIN40
GSM508079	breast cancer 444
GSM508080	breast cancer 633
GSM508081	breast cancer 349
GSM508082	breast cancer 632
GSM508083	breast cancer 629
GSM508084	breast cancer 604
GSM508085	breast cancer 570
GSM508086	breast cancer PERU77
GSM508087	breast cancer 622
GSM508088	breast cancer 702
GSM508089	breast cancer 694
GSM508090	breast cancer 414
GSM508091	breast cancer 521
GSM508092	breast cancer 461
GSM508093	breast cancer 369
GSM508094	breast cancer 536
GSM508095	breast cancer 680
GSM508096	breast cancer 705
GSM508097	breast cancer 703
GSM508098	breast cancer 755
GSM508099	breast cancer SPAIN47
GSM508100	breast cancer SPAIN7
GSM508101	breast cancer SPAIN25
GSM508102	breast cancer SPAIN18
GSM508103	breast cancer SPAIN57
GSM508104	breast cancer SPAIN48
GSM508105	breast cancer SPAIN45
GSM508106	breast cancer SPAIN53
GSM508107	breast cancer SPAIN27
GSM508108	breast cancer SPAIN14
GSM508109	breast cancer SPAIN60
GSM508110	breast cancer SPAIN13
GSM508111	breast cancer SPAIN4
GSM508112	breast cancer SPAIN46
GSM508113	breast cancer SPAIN16
GSM508114	breast cancer 443
GSM508115	breast cancer 331
GSM508116	breast cancer 485
GSM508117	breast cancer 565
GSM508118	breast cancer 332
GSM508119	breast cancer 423
GSM508120	breast cancer PERU07
GSM508121	breast cancer PERU09
GSM508122	breast cancer PERU01
GSM508123	breast cancer 323
GSM508124	breast cancer 343
GSM508125	breast cancer 365
GSM508126	breast cancer 385
GSM508127	breast cancer PERU12-14
GSM508128	breast cancer 107
GSM508129	breast cancer 315
GSM508130	breast cancer 399
GSM508131	breast cancer 374
GSM508132	breast cancer 647
GSM508133	breast cancer 384
GSM508134	breast cancer 588
GSM508135	breast cancer PERU17-19
GSM508136	breast cancer PERU37
GSM508137	breast cancer PERU23
GSM508138	breast cancer PERU52
GSM508139	breast cancer 673
GSM508140	breast cancer PERU26
GSM508141	breast cancer MEXICO3
GSM508142	breast cancer PERU28
GSM508143	breast cancer PERU66
GSM508144	breast cancer PERU48
GSM508145	breast cancer PERU42
GSM508146	breast cancer PERU54
GSM508147	breast cancer PERU40
GSM508148	breast cancer PERU74
GSM508149	breast cancer LBJ047
GSM508150	breast cancer MEXICO11
GSM508151	breast cancer MEXICO14
GSM508152	breast cancer MEXICO17
GSM508153	breast cancer MEXICO1
GSM508154	breast cancer MEXICO5
GSM508155	breast cancer MEXICO7
GSM508156	breast cancer MEXICO6
GSM508157	breast cancer MEXICO16
GSM508158	breast cancer PERU56
GSM508159	breast cancer LBJ046
GSM508160	breast cancer PERU31
GSM508161	breast cancer PERU60
GSM508162	breast cancer PERU29
GSM508163	breast cancer PERU14-16
GSM508164	breast cancer SPAIN55
GSM508165	breast cancer SPAIN3
GSM508166	breast cancer SPAIN51
GSM508167	breast cancer SPAIN12
GSM508168	breast cancer SPAIN6
GSM508169	breast cancer SPAIN41
GSM508170	breast cancer 321
GSM508171	breast cancer 382
GSM508172	breast cancer 447
GSM508173	breast cancer 513
GSM508174	breast cancer 625
GSM508175	breast cancer 340
GSM508176	breast cancer 545
GSM508177	breast cancer LBJ054
GSM508178	breast cancer PERU76
GSM508179	breast cancer LBJ082
GSM508180	breast cancer 319
GSM508181	breast cancer LBJ070
GSM508182	breast cancer 718
GSM508183	breast cancer 657
GSM508184	breast cancer 690
GSM508185	breast cancer 710
GSM508186	breast cancer 685
GSM508187	breast cancer 746
GSM508188	breast cancer 502
GSM508189	breast cancer 753
GSM549230	breast cancer FA01
GSM549231	breast cancer FA03
GSM549232	breast cancer FA04
GSM549233	breast cancer FA06
GSM549234	breast cancer FA07
GSM549235	breast cancer FA11
GSM549236	breast cancer FA13
GSM549237	breast cancer FA14
GSM549238	breast cancer FA15
GSM549239	breast cancer FA16
GSM549240	breast cancer FA17
GSM549241	breast cancer FA18
GSM549242	breast cancer FA19
GSM549243	breast cancer FA21
GSM549244	breast cancer FA23
GSM549245	breast cancer FA24
GSM549246	breast cancer FA25
GSM549247	breast cancer FA28
GSM549248	breast cancer FA29
GSM549249	breast cancer FA31
GSM549250	breast cancer FA32
GSM549251	breast cancer FA33
GSM549252	breast cancer FA35
GSM549253	breast cancer FA36
GSM549254	breast cancer FA37
GSM549255	breast cancer FA38
GSM549256	breast cancer FA40
GSM549257	breast cancer FA41
GSM549258	breast cancer FA42
GSM549259	breast cancer FA43
GSM549260	breast cancer FA44
GSM549261	breast cancer FA45
GSM549262	breast cancer FA47
GSM549263	breast cancer FA49
GSM549264	breast cancer FA50
GSM549265	breast cancer X112
GSM549266	breast cancer X142
GSM549267	breast cancer X172
GSM549268	breast cancer X207
GSM549269	breast cancer X208
GSM549270	breast cancer X248
GSM549271	breast cancer X312
GSM549272	breast cancer X313
GSM549273	breast cancer X314
GSM549274	breast cancer X318
GSM549275	breast cancer X323
GSM549276	breast cancer X338
GSM549277	breast cancer X349
GSM549278	breast cancer X369
GSM549279	breast cancer X378
GSM549280	breast cancer X380
GSM549281	breast cancer X400
GSM549282	breast cancer X414
GSM549283	breast cancer X458
GSM549284	breast cancer X461
GSM549285	breast cancer X466
GSM549286	breast cancer X473
GSM549287	breast cancer X521
GSM549288	breast cancer X536
GSM549289	breast cancer X570
GSM549290	breast cancer X571
GSM549291	breast cancer X572
GSM549292	breast cancer X604
GSM549293	breast cancer X631
GSM549294	breast cancer X644
GSM549295	breast cancer X680
GSM549296	breast cancer X694
GSM549297	breast cancer X702
GSM549298	breast cancer X703
GSM590840	breast cancer US097-r1
GSM590841	breast cancer US001
GSM590842	breast cancer US005
GSM590843	breast cancer US011
GSM590844	breast cancer US014
GSM590845	breast cancer US019
GSM590846	breast cancer US022
GSM590847	breast cancer US023
GSM590848	breast cancer US024
GSM590849	breast cancer US026
GSM590850	breast cancer US032
GSM590851	breast cancer US033
GSM590852	breast cancer US034
GSM590853	breast cancer US037
GSM590854	breast cancer US038
GSM590855	breast cancer US047
GSM590856	breast cancer US049
GSM590857	breast cancer US051
GSM590858	breast cancer US054
GSM590859	breast cancer US055
GSM590860	breast cancer US057
GSM590861	breast cancer US067
GSM590862	breast cancer US071
GSM590863	breast cancer US072
GSM590864	breast cancer US074
GSM590865	breast cancer US080
GSM590866	breast cancer US082
GSM590867	breast cancer US084
GSM590868	breast cancer US087
GSM590869	breast cancer US088
GSM590870	breast cancer US089
GSM590871	breast cancer US090
GSM590872	breast cancer US096
GSM590873	breast cancer US099
GSM590874	breast cancer US100
GSM590875	breast cancer US103
GSM590876	breast cancer US104
GSM590877	breast cancer US107
GSM590878	breast cancer US108
GSM590879	breast cancer US110
GSM590880	breast cancer US111
GSM590881	breast cancer US112
GSM590882	breast cancer US116
GSM590883	breast cancer US117
GSM590884	breast cancer US118
GSM590885	breast cancer US122
GSM590886	breast cancer US128
GSM590887	breast cancer US131
GSM590888	breast cancer US132
GSM590889	breast cancer US135
GSM590890	breast cancer US141
GSM590891	breast cancer US143
GSM590892	breast cancer US144
GSM590893	breast cancer US151
GSM590894	breast cancer US154
GSM590895	breast cancer US158
GSM590896	breast cancer US160
GSM590897	breast cancer US165
GSM590898	breast cancer US166
GSM590899	breast cancer US168
GSM590900	breast cancer US186
GSM615096	1002
GSM615097	1005
GSM615098	1009
GSM615099	1011
GSM615100	1016
GSM615101	1019
GSM615102	1027
GSM615103	1031
GSM615104	1034
GSM615105	1035
GSM615106	1037
GSM615107	1038
GSM615108	1041
GSM615109	1044
GSM615110	1045
GSM615111	1049
GSM615112	1050
GSM615113	1054
GSM615114	1055
GSM615115	1057
GSM615116	1061
GSM615117	1062
GSM615118	1064
GSM615119	1067
GSM615120	1068
GSM615121	1074
GSM615122	1078
GSM615123	1088
GSM615124	1089
GSM615125	1092
GSM615126	1095
GSM615127	1100
GSM615128	1106
GSM615129	1113
GSM615130	1114
GSM615131	1123
GSM615132	1127
GSM615133	1132
GSM615134	1134
GSM615135	1135
GSM615136	1136
GSM615137	1138
GSM615138	1140
GSM615139	1144
GSM615140	1145
GSM615141	1149
GSM615142	1150
GSM615143	1155
GSM615144	1158
GSM615145	1160
GSM615146	1163
GSM615147	1164
GSM615148	1165
GSM615149	1169
GSM615150	1170
GSM615151	1172
GSM615152	1173
GSM615153	1175
GSM615154	1177
GSM615155	1180
GSM615156	1188
GSM615157	1191
GSM615158	1193
GSM615159	1197
GSM615160	1199
GSM615161	1200
GSM615162	1203
GSM615163	1205
GSM615164	1208
GSM615165	1209
GSM615166	1210
GSM615167	1216
GSM615168	1217
GSM615169	1218
GSM615170	1219
GSM615171	1220
GSM615172	1223
GSM615173	1225
GSM615174	1226
GSM615175	1227
GSM615176	1231
GSM615177	1232
GSM615178	1236
GSM615179	M106
GSM615180	M107
GSM615181	M111
GSM615182	M113
GSM615183	M117
GSM615184	M120
GSM615185	M121
GSM615186	M123
GSM615187	M128
GSM615188	M129
GSM615189	M130
GSM615190	M133
GSM615191	M136
GSM615192	M139
GSM615193	M146
GSM615194	M153
GSM615195	M154
GSM615196	M155
GSM615197	M156
GSM615198	M157
GSM615199	M158
GSM615200	M165
GSM615201	M177
GSM615202	M180
GSM615203	M181
GSM615204	M182
GSM615205	M188
GSM615206	M189
GSM615207	M195
GSM615208	M196
GSM615209	M199
GSM615210	M201
GSM615211	M205
GSM615212	M206
GSM615213	M211
GSM615214	M214
GSM615215	M215
GSM615216	M216
GSM615217	M217
GSM615218	M219
GSM615219	M220
GSM615220	M226
GSM615221	M227
GSM615222	M228
GSM615223	M229
GSM615224	M231
GSM615225	M233
GSM615226	M234
GSM615227	M236
GSM615228	M246
GSM615229	M255
GSM615230	M259
GSM615231	M260
GSM615232	M261
GSM615233	M263
GSM615234	M266
GSM615235	M270
GSM615236	M280
GSM615237	M281
GSM615238	M282
GSM615239	M283
GSM615240	M295
GSM615241	M297
GSM615242	M301
GSM615243	M304
GSM615244	M310
GSM615245	M315
GSM615246	M319
GSM615247	M323
GSM615248	M332
GSM615249	M333
GSM615250	M334
GSM615251	M339
GSM615252	M340
GSM615253	M341
GSM615254	M343
GSM615255	M345
GSM615256	M353
GSM615257	M355
GSM615258	M356
GSM615259	M357
GSM615260	M360
GSM615261	M363
GSM615262	M365
GSM615263	M367
GSM615264	M373
GSM615265	M375
GSM615266	M384
GSM615267	M386
GSM615268	M396
GSM615269	M399
GSM615270	M402
GSM615271	M411
GSM615272	M417
GSM615273	M421
GSM615274	M423
GSM615275	M425
GSM615276	M430
GSM615277	M431
GSM615278	M433
GSM615279	M434
GSM615280	M442
GSM615281	M447
GSM615282	M463
GSM615283	M469
GSM615284	M485
GSM615285	M486
GSM615286	M497
GSM615287	M502
GSM615288	M503
GSM615289	M506
GSM615290	M507
GSM615291	M513
GSM615292	M523
GSM615293	M524
GSM615294	M525
GSM615295	M531
GSM615296	M534
GSM615297	M545
GSM615298	M549
GSM615299	M556
GSM615300	M557
GSM615301	M558
GSM615302	M559
GSM615303	M564
GSM615304	M565
GSM615305	M566
GSM615306	M569
GSM615307	M571
GSM615308	M577
GSM615309	M578
GSM615310	M580
GSM615311	M581
GSM615312	M583
GSM615313	M599
GSM615314	M601
GSM615315	M603
GSM615316	M607
GSM615317	M608
GSM615318	M610
GSM615319	M611
GSM615320	M612
GSM615321	M617
GSM615322	M619
GSM615323	M624
GSM615324	M625
GSM615325	M635
GSM615326	M636
GSM615327	M639
GSM615328	M642
GSM615329	M643
GSM615330	M647
GSM615331	M651
GSM615332	M652
GSM615333	M657
GSM615334	M658
GSM615335	M659
GSM615336	M661
GSM615337	M662
GSM615338	M665
GSM615339	M666
GSM615340	M668
GSM615341	M669
GSM615342	M670
GSM615343	M671
GSM615344	M673
GSM615345	M675
GSM615346	M677
GSM615347	M679
GSM615348	M681
GSM615349	M682
GSM615350	M683
GSM615351	M685
GSM615352	M690
GSM615353	M691
GSM615354	M692
GSM615355	M693
GSM615356	M695
GSM615357	M696
GSM615358	M706
GSM615359	M709
GSM615360	M710
GSM615361	M714
GSM615362	M717
GSM615363	M718
GSM615364	M722
GSM615365	M723
GSM615366	M725
GSM615367	M728
GSM615368	M729
GSM615369	M732
GSM615370	M734
GSM615371	M735
GSM615372	M739
GSM615373	M744
GSM615374	M746
GSM615375	M750
GSM615376	M751
GSM615377	M753
GSM615378	M757
GSM615379	M758
GSM615380	M763
GSM615381	M765
GSM615382	M766
GSM615383	M767
GSM615384	M768
GSM615385	M771
GSM615386	M774
GSM615387	M779
GSM615388	M781
GSM615389	M782
GSM615390	M783
GSM615391	M784
GSM615392	M791
GSM615393	M792
GSM615394	M794
GSM615395	M795
GSM615396	M802
GSM615397	M805
GSM615398	M806
GSM615399	M810
GSM615400	PERU01
GSM615401	PERU07
GSM615402	PERU09
GSM615403	PERU11
GSM615404	PERU12_14
GSM615405	PERU14_16
GSM615662	97
GSM615685	223
GSM615686	225
GSM615687	249
GSM615688	268
GSM615689	272
GSM615690	290
GSM615691	293
GSM615692	305
GSM615693	320
GSM615694	324
GSM615695	327
GSM615696	336
GSM615697	337
GSM615698	342
GSM615699	348
GSM615700	364
GSM615701	437
GSM615702	440
GSM615703	470
GSM615704	480
GSM615705	496
GSM615706	509
GSM615707	544
GSM615708	551
GSM615709	575
GSM615710	645
GSM615711	660
GSM615712	699
GSM615713	748
GSM615714	787
GSM615715	798
GSM615716	811
GSM615717	813
GSM615718	814
GSM615719	815
GSM615720	817
GSM615721	821
GSM615722	822
GSM615723	824
GSM615724	825
GSM615725	826
GSM615726	828
GSM615727	829
GSM615728	831
GSM615729	835
GSM615730	837
GSM615731	838
GSM615732	839
GSM615733	840
GSM615734	842
GSM615735	845
GSM615736	854
GSM615737	857
GSM615738	860
GSM615739	865
GSM615740	867
GSM615741	868
GSM615742	879
GSM615743	880
GSM615744	881
GSM615745	883
GSM615746	885
GSM615747	886
GSM615748	892
GSM615749	893
GSM615750	896
GSM615751	901
GSM615752	905
GSM615753	910
GSM615754	913
GSM615755	916
GSM615756	MDA002
GSM615757	MDA003
GSM615758	MDA005
GSM615759	MDA006
GSM615760	MDA007
GSM615761	MDA008
GSM615762	MDA009
GSM615763	MDA010
GSM615764	MDA011
GSM615765	MDA012
GSM615766	MDA013
GSM615767	MDA014
GSM615768	MDA015
GSM615769	MDA016
GSM615770	MDA018
GSM615771	LBJ016
GSM615772	LBJ032
GSM615773	LBJ038
GSM615774	LBJ046
GSM615775	LBJ047
GSM615776	LBJ053
GSM615777	LBJ054
GSM615778	LBJ070
GSM615779	LBJ071
GSM615780	LBJ082
GSM615781	LBJ103
GSM615782	LBJ105
GSM615783	LBJ131
GSM615784	LBJ143
GSM615785	LBJ158
GSM615786	LBJ170
GSM615787	LBJ171
GSM615788	PERU02
GSM615789	PERU05
GSM615790	PERU06
GSM615791	PERU16-18
GSM615792	PERU21
GSM615793	PERU23
GSM615794	PERU26
GSM615795	PERU28
GSM615796	PERU37
GSM615797	PERU38
GSM615798	PERU40
GSM615799	PERU42
GSM615800	PERU44
GSM615801	PERU48
GSM615802	PERU50
GSM615803	PERU52
GSM615804	PERU53
GSM615805	PERU54
GSM615806	PERU56
GSM615807	PERU57
GSM615808	PERU61
GSM615809	PERU69
GSM615810	PERU72
GSM615811	PERU73
GSM615812	PERU76
GSM615813	Spain04
GSM615814	Spain06
GSM615815	Spain07
GSM615816	Spain12
GSM615817	Spain13
GSM615818	Spain27
GSM615819	Spain30
GSM615820	Spain32
GSM615821	Spain41
GSM615822	Spain45
GSM615823	Spain46
GSM615824	Spain48
GSM615825	Spain49
GSM615826	Spain51
GSM615827	Spain53
GSM615828	Spain57
GSM750734	breast cancer FA02
GSM750735	breast cancer FA05
GSM750736	breast cancer FA08
GSM750737	breast cancer FA09
GSM750738	breast cancer FA10
GSM750739	breast cancer FA12
GSM750740	breast cancer FA20
GSM750741	breast cancer FA22
GSM750742	breast cancer FA26
GSM750743	breast cancer FA27
GSM750744	breast cancer FA30
GSM750745	breast cancer FA34
GSM750746	breast cancer FA39
GSM750747	breast cancer FA46
GSM750748	breast cancer FA51
GSM750749	breast cancer X150
GSM750750	breast cancer X439
GSM750751	breast cancer X452
GSM750752	breast cancer X553
GSM750754	breast cancer MEXICO9
