# Supplementary material for: Genome-driven integrated classification of breast cancer validated in over 7,500 samples
Source: Genome Biol. 2014 Aug 28;15(8):431. doi: 10.1186/s13059-014-0431-1 (PMC4166472; doi:10.1186/s13059-014-0431-1)
Supplement: Additional file 17: — Annotated R and Stata code for reproduction of reported analyses. [file 13059_2014_431_MOESM17_ESM.zip › stata_code_additional_file.do]

/*This file contains code written for execution with Stata.  This code
uses files produced by the supplied R code and files containing clinical
annotation available in the public domain in order to generate consolidated
clinical datasets.  Survival analyses including comparison of predictive models
and analyses of neo-adjuvant chemotherapy were conducted using this code.*/  

#delimit	;
clear; clear matrix; set mem 500m;
#delimit	cr

**********************
*****DOPPELGANG_R*****
**********************
/*DATASET GENERATED USING DOPPELGAN-R TO MARK
CASES WITH HIGHLY CORRELATED GENE EXPRESSION AS
PROBABLY REPLICATE RECORDS*/
global	dir directory	//"directory" should be the path which contains relevant files
insheet using 	C:\$directory\ALlStudies_doppelgangR.txt, clear
keep	samplename1 samplename2			//doppelgangR function in R
gen		n = _n							//based on expression
reshape	long sample, i(n) j(dup) string
duplicates	drop sample, force
tempfile	dpngr
rename		sample samplename
save		`dpngr', replace			//for later merge/removal with main dataset						

/*Replicate cases as reported by 
Haibe-Kains et al JNCI 2013*/
cd C:\$directory\IClust_clin_epi
insheet using duplicated_patients.csv, clear n 	//this data is part of...
rename	duplicate samplename					//the supplementary material from...
gen		dup	=	1								//Haibe-Kains et al JNCI 2013
tempfile	duplicated_hk
save		`duplicated_hk'

**OPEN and harmonise subtypes for later merge**
tempfile	subtypes
insheet		using	///	
			C:\$directory\IClust_clin_epi\SignaturesFirst.Batch.txt, clear
sort		samplename, stable
duplicates t samplename, gen(dup)
drop	if dup==1 & (study=="EXPO"|study=="VDX")	//duplicates removed from smaller studies
drop	study dup
save		`subtypes', replace

********************
**METABRIC DATASET**PREPARATION OF CLINICAL DATASET FOR LATER USE
********************
cd			C:\$directory
insheet		using table_S2_stage_corrected.txt, clear //clinical dataset published...
foreach 	var of varlist stage lymph_nodes_removed her2_ihc_status t{	// as part of Curtis et al Nature 2012
	destring	`var', force replace
}	
gen		 	dataset = "MB-discovery"
save		training_data.dta, replace

insheet		using table_S3_stage_corrected.txt, clear
drop		intclustmemb
foreach		var of varlist group grade size stage  lymph_nodes_positive lymph_nodes_removed ///
			her2_ihc_status t{
destring	`var', force replace
}
gen		 	dataset = "MB-validation"
save		validation.dta, replace	//part of Curtis et al Nature 2012
merge		1:1 metabric_id using training_data.dta, nogen 	

//harmonise variable names to haibe-kains compendium for matching
rename		metabric_id samplename
foreach		var of varlist  erexpr her2expr prexpr{
	gen		`var'_n = 0 if `var'=="-"
	replace	`var'_n = 1 if `var'=="+"
	drop	`var'
}
rename		erexpr_n 		er
rename		her2expr_n 		her2
rename		prexpr_n		pgr

egen		node = cut(lymph_nodes_positive), at(0,1,100)	//binary lymph node status
rename		age_at	age
replace		size = size/10	//size in cm
rename		treatment  treatment_mb

gen			surv = t/365.25
encode 		last_follow_up_status , gen(events)
//recode		events (1=0) (2=0) (3=1) (4=1) (5=1)//all-cause mortality
recode		events (1=.) (2=0) (3=.) (4=1) (5=0) //disease-specific mortality
label		values events
drop		last_follow_up_status

#delimit	;
drop		menopausal_status_inferred group lymph_nodes_positive 
			lymph_nodes_removed npi histological_type er_ihc_status 
			her2_ihc_status her2_snp6_state cellularity t pam50subtype
			p53_mutation_status p53_mutation_type p53_mutation_details
			genefu intclustmemb
;
#delimit cr
tempfile	metabric_data
save		`metabric_data'	


************
**GSE45255**139 samples not included in HK compendium
************Nagalla S et al Genome Biol 2013
tempfile	GSE45255
insheet 	using	///
			C:\$directory\IClust_clin_epi\archive\Clinical_GSE45255.txt, clear
keep	title geo_accession character*
*node er pr her2 
foreach	var in node er pgr her2{
	if "`var'"=="node"{
		local cha	characteristics_ch1
	}
	if	"`var'"=="er"{
		local cha characteristics_ch11
	}
	if 	"`var'"=="pgr"{
		local cha characteristics_ch12
	}
	if	"`var'"=="her2"{
		local cha characteristics_ch13
	}
	gen		`var' =	strmatch(`cha', "*+")	//1= positive, 0=negative
	replace `var' = . if strmatch(`cha', "*NA")
}
*histological grade
gen		grade = .		
forval i = 1/3{	
	replace	grade	=	`i' if strmatch(characteristics_ch14, "*`i'")			
}
*size and age	
foreach var in size age{
	if "`var'"=="size"{
		local cha characteristics_ch15
	}
	if "`var'"=="age"{
		local cha characteristics_ch16
	}
	gen	`var' = substr(`cha',-2,2)	
	destring `var', replace 
}
replace	size = size/10 //in cm
gen			surv = regexr(characteristics_ch114, "dmfs time:", "")
destring 	surv, replace force
gen			events = substr(characteristics_ch115, -1, 1)
destring 	events, force replace	
rename		geo_accession samplename
gen			dataset = "IRB/JRH/NUH"	//study name in paper
keep	 	samplename node - dataset
save		`GSE45255'	


**OPEN AND RESAVE DATASETS FOR LATER MERGE**
cd		C:\$directory
local 	files: dir "C:\$directory\" files "*rdata.txt"	//public clinical datasets 
**convert to stata format**								//acquired using R "getGEO" function
foreach file of local files{
	local filename = substr("`file'",1,length("`file'")-10)
	insheet	using	"`file'", clear
	gen	str30 file = "`file'"
	destring er - treatment, replace force
	drop	ic10	//old assigment, now replaced with later merge file "ic10_assignment.dta"
	save	`filename'.dta, replace
}
**append all files**CONSOLIDATE ALL FILES INTO A SINGLE DATASET	
local 	files: dir "C:\$directory\" files "*dta"
use		cal.dta, replace
foreach file of local files{
	if !strmatch("`file'", "cal*"){
	di	"`file'"
	quiet append using "`file'", force
	rm	`file'
}
}
*****************************************************************
**Of duplicated cases ie some EXPO and VDX cases are duplicated** 
**both supertam datasets - keep those in the larger (supertam..)*
**dataset because ic assignment may marginally more reliable*****
*****************************************************************
sort 	samplename, stable
duplicates t samplename, gen(dup)
drop	if dup==1 & (file=="expo.rdata.txt"|file=="vdx.rdata.txt")	
drop	dup
**drop duplicates named by b h-k 
merge	1:1 samplename using `duplicated_hk', nogen keep(master match)	//list of duplicate cases from 	
drop	if dup==1								   						//haibe-kains et al jnci 2013
drop 	dup	

******************************************************
**generate a disease-free survival variable***********
**based on availability of both time and censoring**** 
**variable**rfs used preferably, if unavailable, dmfs*
******************************************************
//for summary of variable availability:
table 	dataset, c(sum erfs sum trfs sum edmfs sum tdmfs)
//gen surv time dfs
#delimit ;
gen		surv = trfs if
		(dataset=="CAL"|dataset=="NCI"|
		dataset=="NKI"|dataset=="PNC"|dataset=="STK"|
		dataset=="STNO2"|dataset=="TAM"|dataset=="TRANSBIG"|
		dataset=="UCSF"|dataset=="UNC4"|dataset=="UNT"|
		dataset=="UPP")
		;
replace	surv = tdmfs if
		(dataset=="DFHCC"|dataset=="ECM2"|
		dataset=="MAINZ"|dataset=="MDA5"|dataset=="MSK"|
		dataset=="VDX"|dataset=="VDX3")
		;
gen		events = erfs if
		(dataset=="CAL"|dataset=="NCI"|
		dataset=="NKI"|dataset=="PNC"|dataset=="STK"|
		dataset=="STNO2"|dataset=="TAM"|dataset=="TRANSBIG"|
		dataset=="UCSF"|dataset=="UNC4"|dataset=="UNT"|
		dataset=="UPP")
		;
replace	events = edmfs if		
		(dataset=="DFHCC"|dataset=="ECM2"|
		dataset=="MAINZ"|dataset=="MDA5"|dataset=="MSK"|
		dataset=="VDX"|dataset=="VDX3")
		;
#delimit cr

//convert surv var to years
replace	surv = surv/365.25

**merge with metabric**
merge	1:1 samplename using `metabric_data', update nogen

**merge with  GSE45255**
merge	1:1 samplename using `GSE45255', nogen

//tumour size categories
recode	size (-9=.)
egen	tumour_size_d = cut(size), at(0 1 2 3 5 30) icodes
recode	node (2=.)

**MERGE WITH FINAL SUBTYPES**
merge	1:1 samplename using `subtypes'
drop 	if _merge == 2 & !strmatch(samplename, "*TCGA*")
replace	dataset = "TCGA" if strmatch(samplename, "*TCGA*")

**merge with doppelgangR calls**
merge	1:1 samplename using `dpngr', keep(match master) assert(master match) nogen
drop	dup
bysort  node grade size n: gen dup = cond(_N==1,0,_n)
drop	if dup==1 & n!=.
sort	samplename, stable
replace file = dataset if file==""
drop 	if ic10==.
replace	file = regexr(file, ".rdata.txt", "")
replace	file = upper(file)
cd		C:\$directory\IClust_clin_epi	
outsheet	samplename dataset file using first_batch.txt, replace noq	//final list of cases included in
																		//analysis
**PAM50 variable DESTRING and LABEL**
gen		pam_50	= 1 if pam50=="LumA"
replace pam_50 = 2 if pam50=="LumB"
replace pam_50 = 3 if pam50=="Her2"
replace pam_50 = 4 if pam50=="Basal"
replace pam_50 = 5 if pam50=="Normal"
label	define	pam 1 "Luminal A"	2 "Luminal B" 3 "HER2" ///
		4 "Basal" 5 "Normal", replace
drop	pam50
rename	pam_50 pam50
label	values pam50 pam

**three gene DESTRING and LABEL**
gen	scm_gene 		= 1 if threegene =="ER+/HER2- Low Prolif"
replace scm_gene 	= 2 if threegene =="ER+/HER2- High Prolif"
replace scm_gene	= 3 if threegene =="HER2+"
replace scm_gene	= 4 if threegene =="ER-/HER2-"
label	define scm 1 "ER+/HER2- Low Prolif" 2 "ER+/HER2- High Prolif"	///
		3 "HER2+" 4 "ER-/HER2-", replace
drop	threegene
label	values scm_gene scm		

**survival time
stset	surv,failure(events) exit(time 15) id(samplename)
save	ic_clin_epi_main.dta, replace

//survival analysis
rename 	scm_gene scmgene
foreach var of varlist ic10 pam scmgene{
	quiet tab1 `var', gen("`var'_gr")
}
**split survival time**//analysis of three time brackets 0-4, 4-8, 8-15 years
stsplit	timeband, at(0 4 8 15)

**//uses the method proposed by Newson R Stata Journal 2010
//comparison of C-indices produces analysis depicted in additional file 11
gen			censind=1-_d if _st==1
postfile	c_i	str20(class) timeband	c	lci	uci	double(p_ic_pam) ///
			double(p_ic_scm) double(p_pam_scm) events er using c_index,replace 
local		adjusted tumour_size_d grade node	
levelsof(timeband), local(time)
foreach	er in 0 1{
foreach i of local time{
	local	class	PAM50
	stcox	pam50_gr2 - pam50_gr5 `adjusted'   if timeband==`i' ///
	& (ic10!=. & pam50!=. & scmgene!=. & strmatch(dataset, "MB*")) & er==`er', strata(site)
	local events = e(N_fail)
	predict hr_pam
	gen		invhr_pam = 1/hr_pam
	somersd	_t 	invhr_pam if _st==1 & !strmatch(dataset, "MB*") & (ic10!=. & pam50!=. & scmgene!=.) ///
	& timeband==`i' & er==`er', cenind(censind) tdist transf(c) wstrata(dataset)
	local	c = _b[invhr_pam]
	local	lci = _b[invhr_pam]-invnormal(0.975)*_se[invhr_pam]
	local	uci	= _b[invhr_pam]+invnormal(0.975)*_se[invhr_pam]
	foreach comp in p_ic_pam p_ic_scm p_pam_scm{
		local	`comp' = .
	}
	post c_i	("`class'")	(`i') (`c') (`lci') (`uci')	///
				(`p_ic_pam') (`p_ic_scm') (`p_pam_scm') (`events') (`er')

	local	class	IntClust
	stcox	ic10_gr1 ic10_gr2 ic10_gr4 - ic10_gr10  `adjusted'   if timeband==`i' ///
	& (ic10!=. & pam50!=. & scmgene!=. & strmatch(dataset, "MB*")) & er==`er', strata(site)
	local events = e(N_fail)
	predict hr_ic
	gen		invhr_ic = 1/hr_ic
	somersd	_t 	invhr_ic if _st==1 & !strmatch(dataset, "MB*") & (ic10!=. & pam50!=. & scmgene!=.)  ///
	& timeband==`i' & er==`er', cenind(censind) tdist transf(c) wstrata(dataset)
	local	c = _b[invhr_ic]
	local	lci = _b[invhr_ic]-invnormal(0.975)*_se[invhr_ic]
	local	uci	= _b[invhr_ic]+invnormal(0.975)*_se[invhr_ic]
	foreach comp in p_ic_pam p_ic_scm p_pam_scm{
		local	`comp' = .
	}
	post c_i	("`class'")	(`i') (`c') (`lci') (`uci')	///
				(`p_ic_pam') (`p_ic_scm') (`p_pam_scm') (`events') (`er')
	
	local	class	SCMGENE
	stcox	 scmgene_gr2 - scmgene_gr4 `adjusted'  if timeband==`i' ///
	& (ic10!=. & pam50!=. & scmgene!=. & strmatch(dataset, "MB*")) & er==`er', strata(site)
	local events = e(N_fail)
	predict hr_scm
	gen		invhr_scm = 1/hr_scm
	somersd	_t 	invhr_scm if _st==1 & !strmatch(dataset, "MB*") & (ic10!=. & pam50!=. & scmgene!=.)  ///
	& timeband==`i' & er==`er', cenind(censind) tdist transf(c) wstrata(dataset)
	local	c = _b[invhr_scm]
	local	lci = _b[invhr_scm]-invnormal(0.975)*_se[invhr_scm]
	local	uci	= _b[invhr_scm]+invnormal(0.975)*_se[invhr_scm]
	foreach comp in p_ic_pam p_ic_scm p_pam_scm{
		local	`comp' = .
	}
	
	
	somersd	_t invhr_ic invhr_pam invhr_scm if _st==1 & (ic10!=. & pam50!=. & scmgene!=.) ///
	& !strmatch(dataset, "MB*") & timeband==`i' & er==`er' ///
	, cenind(censind) tdist transf(c) wstrata(dataset)
	lincom	invhr_ic - invhr_pam
	local	z = r(estimate)/r(se)
	local	p_ic_pam = 2*normal(-abs(`z'))
	
	lincom	invhr_ic - invhr_scm
	local	z = r(estimate)/r(se)
	local	p_ic_scm = 2*normal(-abs(`z'))
	
	lincom	invhr_pam - invhr_scm
	local	z = r(estimate)/r(se)
	local	p_pam_scm = 2*normal(-abs(`z'))
		
	post c_i	("`class'")	(`i') (`c') (`lci') (`uci')	///
				(`p_ic_pam') (`p_ic_scm') (`p_pam_scm') (`events') (`er') 
	
	drop	hr_ic invhr_ic hr_pam invhr_pam hr_scm invhr_scm
}
}
postclose c_i
drop	ic10_gr* pam50_gr*
preserve 
use c_index, clear
noisily list
restore
**************************************
***grabestimates program used below***
**************************************
*author H R Ali
cap program drop grabestimates
program define grabestimates, rclass 
	version 11
	syntax 	varlist
foreach m in `varlist'{
		return scalar hr_`m' = exp(_b["`m'"])
		return scalar lci_`m' = exp(_b["`m'"] - invnormal(0.975)*_se["`m'"]) 
		return scalar uci_`m' = exp(_b["`m'"] + invnormal(0.975)*_se["`m'"])
		quiet test "`m'"
		return scalar p_`m' = r(p)
		
		if strmatch("`e(cmdline)'", "*tvc*"){
			return scalar tvc_hr_`m' = exp([tvc]["`m'"])
			return scalar tvc_lci_`m' = exp([tvc]["`m'"] - invnormal(0.975)*[tvc]_se["`m'"]) 
			return scalar tvc_uci_`m' = exp([tvc]["`m'"] + invnormal(0.975)*[tvc]_se["`m'"])
			quiet test [main] "`m'"
			return scalar p_`m' = r(p)
			quiet test [tvc] "`m'"
			return scalar tvc_p_`m' = r(p)
		}	
		
		if strmatch("`e(title_mi)'", "Multiple-imputation*"){
			quiet mi test "`m'"
			return scalar p_`m' = r(p)
			if strmatch("`e(cmdline_mi)'", "*tvc*"){
				quiet mi test [tvc] "`m'"
				return scalar tvc_p_`m' = r(p)
			}
		}
			
	if strmatch("`e(title_mi)'", "Multiple-imputation*"){
		return scalar subjects = e(N_min_mi)
	}
	else{	
		return scalar subjects = e(N_sub)	  
		return scalar events = e(N_fail)
	}		
}
end	


*********************************
***HR IC comparison MB vs Other**DATA PRESENTED IN FIGURE 3B
*********************************
postfile hrs str10(study) ic time subjects hr lci uci using hr_c, replace
preserve
quiet	tab1 ic10, gen(ic10_gr)
foreach i in 0 4 8{
foreach	s in mb other{

	if "`s'"=="mb"{
		local sub  site
		local y "="
		local study METABRIC
		}
	if "`s'"=="other"{
		local sub file
		local y !
		local study EXTERNAL
	}

	stcox ic10_gr1 ic10_gr2 ic10_gr4 - ic10_gr10	///
	if (file`y'="MB-DISCOVERY"|file`y'="MB-VALIDATION") & timeband==`i', strata(`sub')
		
	forval j =1/10{
		stdescribe if ic10_gr`j'==1 &	///
		(file`y'="MB-DISCOVERY"|file`y'="MB-VALIDATION") & timeband==`i'
		local	subjects = r(N_sub)

		cap grabestimates ic10_gr`j'
		local	hr = r(hr_ic10_gr`j')
		local	lci = r(lci_ic10_gr`j')
		local	uci = r(uci_ic10_gr`j')
		
		if `j'==3{
			local	hr = 1
			local	lci = . 
			local	uci = .
		}
			
		post hrs	("`study'") 			(`j') (`i') 	(`subjects')	///
					(`hr') 	(`lci') (`uci')	

	}
}
}
postclose	hrs
use	hr_c, clear
noisily list


***********************************
***ANALYSES OF DATA FROM STUDIES*** 
***OF NEO-ADJUVANT CHEMOTHERAPY****
***********************************

local 	dir C:\$directory\neo_adj
cd		`dir'
**********************
*****DOPPELGANG_R******
**********************
insheet using doppelgangR_clinical_trials.txt, clear	//duplicate cases identified using...	
keep	samplename1 samplename2							//doppelgangR function in R...
sort	samplename1	samplename2							//based on expression
gen		n = _n
reshape	long sample, i(n) j(dup) string
duplicates	drop sample, force
tempfile	dpngr
rename		sample geo_accession
save		`dpngr', replace

**PAM50 variable DESTRING and LABEL**
insheet	using	SignaturesSecond.Batch.txt, clear
gen	pam_50	= 1 if pam50=="LumA"
replace pam_50 = 2 if pam50=="LumB"
replace pam_50 = 3 if pam50=="Her2"
replace pam_50 = 4 if pam50=="Basal"
replace pam_50 = 5 if pam50=="Normal"
label	define	pam 1 "Luminal A"	2 "Luminal B" 3 "HER2" ///
		4 "Basal" 5 "Normal", replace
drop	pam50
rename	pam_50 pam50
label	values pam50 pam
drop	study

**three gene DESTRING and LABEL**
gen	scm_gene 		= 1 if threegene =="ER+/HER2- Low Prolif"
replace scm_gene 	= 2 if threegene =="ER+/HER2- High Prolif"
replace scm_gene	= 3 if threegene =="HER2+"
replace scm_gene	= 4 if threegene =="ER-/HER2-"
label	define scm 1 "ER+/HER2- Low Prolif" 2 "ER+/HER2- High Prolif"	///
		3 "HER2+" 4 "ER-/HER2-", replace
drop	threegene
label	values scm_gene scm	

rename		samplename geo_accession
tempfile	mol_subtypes_neo_adj	
save		`mol_subtypes_neo_adj', replace


**prepare each dataset to unfiy and merge with subtypes**
*1.GSE16446
insheet using Clinical_GSE16446.txt, clear
keep	title geo_accession character*
foreach var in t_stage n_stage grade path_cr{
	gen	`var' = .
	if "`var'"=="t_stage"{
		local	char	characteristics_ch11
		}
	if "`var'"=="n_stage"{
		local	char 	characteristics_ch12
		}
	if "`var'"=="grade"{
		local	char 	characteristics_ch13
		}
	if "`var'"=="path_cr"{
		local	char 	characteristics_ch111
		}	
	forval	i = 0/4{
		replace		`var' = `i' if strmatch(`char', "*`i'*")
	}
}
gen	study = "TOP trial"	//NAME USED IN PAPER
drop	char*
label	drop _all
tempfile Clinical_GSE16446
save	`Clinical_GSE16446', replace

*2.GSE20271
insheet using Clinical_GSE20271.txt, clear
keep	title geo_accession character*
foreach var in t_stage n_stage grade{
	gen	`var' = .
	if "`var'"=="t_stage"{
		local	char	characteristics_ch18
		}
	if "`var'"=="n_stage"{
		local	char 	characteristics_ch19
		}
	if "`var'"=="grade"{
		local	char 	characteristics_ch110
		}
	forval	i = 0/4{
		replace		`var' = `i' if strmatch(`char', "*`i'*")
	}
}
gen		path_cr = 0 if strmatch(characteristics_ch1, "*RD")
replace	path_cr = 1 if strmatch(characteristics_ch1, "*pCR")
gen	study = "MDACC T/FAC trial"	//NAME USED IN PAPER
drop	char*
label	drop _all
tempfile	Clinical_GSE20271
save		`Clinical_GSE20271',replace	

*3.GSE22093
insheet using Clinical_GSE22093.txt, clear
keep	title geo_accession character*
foreach var in t_stage n_stage grade{
	gen	`var' = .
	if "`var'"=="t_stage"{
		local	char	characteristics_ch17
		}
	if "`var'"=="n_stage"{
		local	char 	characteristics_ch19
		}
	if "`var'"=="grade"{
		local	char 	characteristics_ch110
		}
	forval	i = 0/4{
		replace		`var' = `i' if strmatch(`char', "*`i'*")
	}
}
gen		path_cr = 0 if strmatch(characteristics_ch11, "pcr.v.rd: RD")
replace	path_cr = 1 if strmatch(characteristics_ch11, "pcr.v.rd: pCR")
label	drop _all
gen		study = "MDACC/IGR" //NAME USED IN PAPER
drop	char*
tempfile	Clinical_GSE22093
save		`Clinical_GSE22093', replace	

*4.GSE23988
insheet using Clinical_GSE23988.txt, clear
keep	title geo_accession character*
foreach var in t_stage n_stage grade{
	gen	`var' = .
	if "`var'"=="t_stage"{
		local	char	characteristics_ch16
		}
	if "`var'"=="n_stage"{
		local	char 	characteristics_ch17
		}
	if "`var'"=="grade"{
		local	char 	characteristics_ch14
		}
	forval	i = 0/4{
		replace		`var' = `i' if strmatch(`char', "*`i'*")
	}
}
gen		path_cr = 0 if strmatch(characteristics_ch1, "pcr.v.rd: RD")
replace	path_cr = 1 if strmatch(characteristics_ch1, "pcr.v.rd: pCR")
label	drop _all
gen		study = "USO 02103" //NAME USED IN PAPER
drop	char*
tempfile 	Clinical_GSE23988
save		`Clinical_GSE23988', replace	

*5.GSE25066
insheet using Clinical_GSE25066.txt, clear
keep	title geo_accession character*
replace	characteristics_ch11 = regexr(characteristics_ch11, "source:", "")
replace	characteristics_ch11 = regexr(characteristics_ch11, "/", "_")
replace	characteristics_ch11 = regexr(characteristics_ch11, "/", "_")
replace	characteristics_ch11 = ltrim(characteristics_ch11)
levelsof (characteristics_ch11), local(study)

preserve
drop 	if _n>310	//split file where variable coding systematically differs
tempfile	Clinical_GSE25066_1
save		`Clinical_GSE25066_1', replace
restore

preserve
drop	if _n<311
tempfile Clinical_GSE25066_2
save	`Clinical_GSE25066_2', replace
restore

use  `Clinical_GSE25066_1', clear
foreach var in t_stage n_stage grade{
	gen	`var' = .
	if "`var'"=="t_stage"{
		local	char	characteristics_ch17
		}
	if "`var'"=="n_stage"{
		local	char 	characteristics_ch18
		}
	if "`var'"=="grade"{
		local	char 	characteristics_ch110
		}
	forval	i = 0/4{
		replace		`var' = `i' if strmatch(`char', "*`i'*")
	}
}
gen		path_cr = 0 if strmatch(characteristics_ch111, "*RD")
replace	path_cr = 1 if strmatch(characteristics_ch111, "*pCR")
label	drop _all
recode	grade (4=1)
drop	char*
gen		study = "MDACC Hatzis" //NAME USED IN PAPER
save	`Clinical_GSE25066_1',replace	

use  	`Clinical_GSE25066_2', clear
foreach var in t_stage n_stage grade{
	gen	`var' = .
	if "`var'"=="t_stage"{
		local	char	characteristics_ch16
		}
	if "`var'"=="n_stage"{
		local	char 	characteristics_ch17
		}
	if "`var'"=="grade"{
		local	char 	characteristics_ch19
		}
	forval	i = 0/4{
		replace		`var' = `i' if strmatch(`char', "*`i'*")
	}
}
gen		path_cr = 0 if strmatch(characteristics_ch110, "*RD")
replace	path_cr = 1 if strmatch(characteristics_ch110, "*pCR")
gen		study = "MDACC Hatzis" //NAME USED IN PAPER
drop	char*

save	`Clinical_GSE25066_2', replace

********************************
*********MERGE ALL FILES********
********************************
use		`Clinical_GSE16446', clear

foreach f in 	`Clinical_GSE20271' `Clinical_GSE22093' `Clinical_GSE23988'	/// 
				`Clinical_GSE25066_1' `Clinical_GSE25066_2'{
	append	using `f'	
}

	
duplicates t title, gen(dup)
sort	dup	grade, stable	//STABLE because first instance of duplicate is dropped by dup drop...
duplicates	drop title, force	
drop	dup
merge	1:1 geo_accession using  `mol_subtypes_neo_adj',	/// 
		assert(match master) keep(match) nogen
recode	t_stage (0=.)
gen		study_type = "Neo-adjuvant chemotherapy"
#delimit	;
label	define iclust 1 "IntClust 1" 2 "IntClust 2" 3 "IntClust 3" 4 "IntClust 4"
		5 "IntClust 5" 6 "IntClust 6" 7 "IntClust 7" 8 "IntClust 8" 9 "IntClust 9"
		10 "IntClust 10", replace
		;
#delimit	cr
label	values ic10 iclust

merge	1:1 geo_accession using `dpngr', nogen keep(match master)
drop	dup
duplicates drop  t_stage n_stage grade path_cr n if n!=., force	//remove duplicates based on
																//doppelgangr and same T-stage, N-stage, grade and 
																//pathCR status
outsheet	geo_accession title using second_batch.txt, replace noq	//list of ids in final analysis

save	neo_adj.dta, replace
noisily tab1 path_cr	
noisily tab1 study
*********************************************
**COMPARATIVE ANALYSIS OF PREDICTIVE MODELS** 
**DEPICTED IN ADDITIONAL FILE 11*************
*********************************************
**comparison**fitted in hatzis
preserve
local	adjust  t_stage n_stage grade
foreach var of varlist scm_gene pam50 ic10{
	logit path_cr i.`var' `adjust' if strmatch(study, "*Hatzis") ///
	& pam50!=. & ic10!=. & scm_gene!=.
	predict `var'_xb, xb
}
drop if strmatch(study, "*Hatzis")

foreach var in scm_gene pam50 ic10{
	roctab path_cr `var'_xb	///
		if pam50_xb!=. & ic10_xb!=. & scm_gene_xb!=.
	local `var':di %9.2f r(area)
	local `var'_lci: di %9.2f r(lb)
	local `var'_uci: di %9.2f r(ub)
		
	foreach l in `var' `var'_lci `var'_uci{
		local	`l' = ltrim("``l''")
		di "``l''"
	}
}	
noisily	roccomp path_cr scm_gene_xb pam50_xb ic10_xb
#delimit ;
roccomp path_cr scm_gene_xb pam50_xb ic10_xb, graph
aspect(1) legend(c(1) ring(0) pos(5) bm(zero) 
order(	1 "SCMGENE AUC: `scm_gene'(95%CI `scm_gene_lci'-`scm_gene_uci')"
		2 "PAM50 AUC: `pam50'(95%CI `pam50_lci'-`pam50_uci')" 
		3 "IntClust AUC: `ic10'(95%CI `ic10_lci'-`ic10_uci')") symx(3))
ylabel(,nogrid) xlabel(,nogrid)
/*note("Adjusted model fit in largest dataset" "(Hatzis et al) and tested in others")*/
plot1( col(ebblue)) plot2(col(cranberry)) plot3(col(forest_green))
rlop(lc(blue))
;
#delimit cr
***
/*END/* HAVE A NICE DAY

	
	


					
