# Supplementary material for: Genome-driven integrated classification of breast cancer validated in over 7,500 samples
Source: Genome Biol. 2014 Aug 28;15(8):431. doi: 10.1186/s13059-014-0431-1 (PMC4166472; doi:10.1186/s13059-014-0431-1)
Supplement: Additional file 17: — Annotated R and Stata code for reproduction of reported analyses. [file 13059_2014_431_MOESM17_ESM.zip › SupplementaryFigure6.R]

get.r.squared <- function(Exp, targets, Clinical, type, study=NULL) {
    if (is.null(study)) study <- Clinical$study[1]
   Exp <- Exp[which(rownames(Exp) %in% targets),]
   nc <- ncol(Exp)
   namesc <- colnames(Exp)
   tmp <- split(Exp, rownames(Exp))
   Exp <- lapply(tmp, function(x) {
        x <- matrix(x, ncol=nc)
        x[which.max(apply(x, 1, IQR, na.rm=TRUE)),]
    })
    Exp <- do.call("rbind", Exp)
    colnames(Exp) <- namesc
   Clinical <- Clinical[match(colnames(Exp), Clinical[,1]),]
   Clinical$iC10 <- factor(Clinical$iC10)
   Clinical$pam50 <- as.character(Clinical$pam50)
   Clinical$pam50[which(Clinical$pam50=="NC")] <- NA
  Clinical$pam50 <- factor(Clinical$pam50)
    m1 <- apply(Exp, 1, function(x) {
        tmp <- try(summary(lm(x ~ Clinical$iC10))$adj.r.squared)
	if (class(tmp)=="try-error") {
		tmp <- NA
	}
	tmp
	})
    m2 <- apply(Exp, 1, function(x) {
	tmp <- try(summary(lm(x ~ Clinical$pam50))$adj.r.squared)
	if (class(tmp) == "try-error") {
		tmp <- NA
	}
	tmp
	})
    list(m1=m1, m2=m2, N=ncol(x))
}


Alltargets <- read.table("TCGA_Breast.txt", header=TRUE, sep="\t", stringsAsFactors=F)
res.amp <- list()
res.del <- list()
##################################################################
##################################################################
## First Batch of studies
##################################################################
##################################################################
set.seed(435)

All.Clinical <- read.table(file="SignaturesFirst.Batch.txt",   header=TRUE, sep="\t", stringsAsFactors=F)
keep <- read.table("first_batch_Samples2keep.txt", header=TRUE, sep="\t", stringsAsFactors=F)
keep$file <- toupper(gsub(".rdata.txt", "", keep$file, fixed=TRUE))
keep$file[which(keep$file=="MB-DISCOVERY")] <- "METABRIC_Discovery"
keep$file[which(keep$file=="MB-VALIDATION")] <- "METABRIC_Validation"
keep$file[which(keep$file=="IRB/JRH/NUH")] <- "GSE45255"
All.Clinical <- All.Clinical[which(All.Clinical$samplename %in% keep$samplename & All.Clinical$study %in% keep$file),]

setwd('../data')
allF <- dir(pattern=".RData")
for (i in  allF) {
    load(i)
    colnames(annot) <- tolower(colnames(annot))
    if (i=="HLP.RData") {
        colnames(annot)[2] <- "gene.symbol"
    }
    if (i=="LUND.RData") {
        colnames(annot)[4] <- "gene.symbol"
    }
    if (i=="MCCC.RData") {
        colnames(annot)[8] <- "gene.symbol"
    }
    if (i=="NCI.RData") {
        colnames(annot)[7] <- "gene.symbol"
    }
    if (i=="NKI.RData") {
        colnames(annot)[7] <- "gene.symbol"
    }
    if (i=="STNO2.RData") {
        colnames(annot)[7] <- "gene.symbol"
    }
    if (i=="UCSF.RData") {
        colnames(annot)[6] <- "gene.symbol"
    }
    if (i=="UNC4.RData") {
        colnames(annot)[4] <- "gene.symbol"
    }
    if (i=="MUG.RData") {
        colnames(annot)[7] <- "gene.symbol"
    }
    if (i=="LUND2.RData") {
        annot$gene.symbol <- sapply(strsplit(as.character(annot$gene.symbol), "///"), function(x) x[1])

    }
    feo <- dimnames(t(data))
    x <- t(data)
    dimnames(x) <- feo
    x <- x[which(rownames(x) %in% annot$probe),]
    annot <- annot[which(annot$probe %in% rownames(x)),]
    annot <- annot[match(rownames(x), annot$probe),]

    if (mean(rownames(x) == annot$probe) !=1) stop()
    rownames(x) <- annot$gene.symbol
    Clinical <- All.Clinical[which(All.Clinical$study == sub(".RData", "", i, fixed=TRUE)),]
    x <- x[,which(colnames(x) %in% Clinical$samplename)]
    Clinical <- Clinical[match(colnames(x), Clinical$samplename),]
    x <- x[which(!is.na(rownames(x))),]
    if (nrow(Clinical) > 0) {
        targets <- Alltargets$Gene[which(Alltargets$Type=="Amplification")]
        res.amp[[i]] <- get.r.squared(x, targets,
                                      Clinical, type="Amplifications")
        targets <- Alltargets$Gene[which(Alltargets$Type=="Deletion")]
        res.del[[i]] <- get.r.squared(x, targets, Clinical, type="Deletions")
    }
}

##################################################################
##################################################################
## USO 02103
##################################################################
##################################################################
library(GEOquery)
study.number <- "GSE45255"
last.data <- getGEO(study.number)
x <- exprs(last.data[[1]])
x <- x[which(rownames(x) %in% fData(last.data[[1]])[,1]),]
x <- x[match(fData(last.data[[1]])[,1], rownames(x)),]
rownames(x) <- fData(last.data[[1]])$'Gene Symbol'
Clinical <- All.Clinical[which(All.Clinical$study == study.number),]
x <- x[,which(colnames(x) %in% Clinical$samplename)]
Clinical <- Clinical[match(colnames(x), Clinical$samplename),]

targets <- Alltargets$Gene[which(Alltargets$Type=="Amplification")]

res.amp[["USO02103"]] <- get.r.squared(x, targets, Clinical,
                                      type="Amplifications",
                          study="USO 02103")

targets <- Alltargets$Gene[which(Alltargets$Type=="Deletion")]
res.del[["USO02103"]] <- get.r.squared(x, targets, Clinical, type="Deletions",
                          study="USO 02103")

##################################################################
##################################################################
## TCGA
##################################################################
##################################################################
load("TCGA.voom.onlyTumours.RData")
Clinical <- All.Clinical[which(All.Clinical$study == "TCGA"),]
x <- TCGA.voom[,which(colnames(TCGA.voom) %in% Clinical$samplename)]
Clinical <- Clinical[match(colnames(x), Clinical$samplename),]
targets <- Alltargets$Gene[which(Alltargets$Type=="Amplification")]
res.amp[["TCGA"]] <- get.r.squared(x, targets, Clinical, type="Amplifications",
                          study="TCGA")
targets <- Alltargets$Gene[which(Alltargets$Type=="Deletion")]
res.del[["TCGA"]] <- get.r.squared(x, targets, Clinical, type="Deletions",
                          study="TCGA")

##################################################################
##################################################################
## Metabric Discovery
##################################################################
##################################################################
load("MetabricExpressionDiscoverySet997.RData")
Clinical <- All.Clinical[which(All.Clinical$study == "METABRIC_Discovery"),]
x <- DS[,which(colnames(DS) %in% Clinical$samplename)]
Clinical <- Clinical[match(colnames(x), Clinical$samplename),]

targets <- Alltargets$Gene[which(Alltargets$Type=="Amplification")]

FullReann <- read.table("FullReannotation.txt",
                        header=TRUE, sep="\t", quote="", comment.char="", stringsAsFactors=FALSE)
FullReann <- FullReann[-which(FullReann$Quality_score %in% c("", "A", "Bad", "No match")),]
targets <- toupper(targets)
FullReann$Gene_symbol <- toupper(FullReann$Gene_symbol)
targets %in% FullReann$Gene_symbol
FullReann <- FullReann[which(FullReann$Gene_symbol %in% targets),]
genelist <- targets[which(targets %in% FullReann$Gene_symbol)]

dups <- names(which(table(FullReann$Gene_symbol)>1))

## First, keep the 3 prime if present
for (i in dups) {
        ids <- which(FullReann$Gene_symbol == i)
        if (any(FullReann$Coding_zone[ids] == "3pUTR") & any(FullReann$Coding_zone[ids] == "5pUTR")) {
          FullReann <- FullReann[-which(FullReann$Gene_symbol==i & FullReann$Coding_zone == "5pUTR"),]
        }
}

dups <- names(which(table(FullReann$Gene_symbol)>1))

## Second, remove probes with SNPs
for (i in dups) {
        ids <- which(FullReann$Gene_symbol == i)
        if (any(FullReann$SNPs[ids] == "") & any(FullReann$SNPs[ids] != "")) {
          FullReann <- FullReann[-which(FullReann$Gene_symbol==i & FullReann$SNPs == ""),]
        }
}

dups <- names(which(table(FullReann$Gene_symbol)>1))

for (i in dups) {
        ids <- as.character(FullReann$Probe_id[which(FullReann$Gene_symbol == i)])

        tmp <- x[which(rownames(x) %in% ids),]
        id <- rownames(tmp)[which.max(apply(tmp, 1, IQR,na.rm=TRUE))]
        ids <- ids[-which(ids==id)]
        FullReann <- FullReann[-which(FullReann$Probe_id %in% ids),]
}
dups <- names(which(table(FullReann$Gene_symbol)>1))

Exp.targets <- x[which(rownames(x) %in% FullReann[,1]),]
FullReann <- FullReann[match(rownames(Exp.targets), FullReann[,1]),]
rownames(Exp.targets) <- FullReann$Gene_symbol

res.amp[["METABRIC_Discovery"]] <- get.r.squared(Exp.targets,
                                                 targets, Clinical,
                          type="Amplifications", study="METABRIC_Discovery")

targets <- Alltargets$Gene[which(Alltargets$Type=="Deletion")]
FullReann <- read.table("FullReannotation.txt",
                        header=TRUE, sep="\t", quote="", comment.char="", stringsAsFactors=FALSE)
FullReann <- FullReann[-which(FullReann$Quality_score %in% c("", "A", "Bad", "No match")),]
targets <- toupper(targets)
FullReann$Gene_symbol <- toupper(FullReann$Gene_symbol)
targets %in% FullReann$Gene_symbol
FullReann <- FullReann[which(FullReann$Gene_symbol %in% targets),]
genelist <- targets[which(targets %in% FullReann$Gene_symbol)]

dups <- names(which(table(FullReann$Gene_symbol)>1))

## First, keep the 3 prime if present
for (i in dups) {
        ids <- which(FullReann$Gene_symbol == i)
        if (any(FullReann$Coding_zone[ids] == "3pUTR") & any(FullReann$Coding_zone[ids] == "5pUTR")) {
          FullReann <- FullReann[-which(FullReann$Gene_symbol==i & FullReann$Coding_zone == "5pUTR"),]
        }
}

dups <- names(which(table(FullReann$Gene_symbol)>1))

## Second, remove probes with SNPs
for (i in dups) {
        ids <- which(FullReann$Gene_symbol == i)
        if (any(FullReann$SNPs[ids] == "") & any(FullReann$SNPs[ids] != "")) {
          FullReann <- FullReann[-which(FullReann$Gene_symbol==i & FullReann$SNPs == ""),]
        }
}

dups <- names(which(table(FullReann$Gene_symbol)>1))

for (i in dups) {
        ids <- as.character(FullReann$Probe_id[which(FullReann$Gene_symbol == i)])

        tmp <- x[which(rownames(x) %in% ids),]
        id <- rownames(tmp)[which.max(apply(tmp, 1, IQR,na.rm=TRUE))]
        ids <- ids[-which(ids==id)]
        FullReann <- FullReann[-which(FullReann$Probe_id %in% ids),]
}
dups <- names(which(table(FullReann$Gene_symbol)>1))

Exp.targets <- x[which(rownames(x) %in% FullReann[,1]),]
FullReann <- FullReann[match(rownames(Exp.targets), FullReann[,1]),]
rownames(Exp.targets) <- FullReann$Gene_symbol
        res.del[["METABRIC_Discovery"]] <- get.r.squared(Exp.targets,
                                                         targets, Clinical,
                          type="Deletions", study="METABRIC_Discovery")

##################################################################
##################################################################
## Metabric Validation
##################################################################
##################################################################
load("MetabricExpressionValidationSet983.RData")
Clinical <- All.Clinical[which(All.Clinical$study == "METABRIC_Validation"),]
x <- VS[,which(colnames(VS) %in% Clinical$samplename)]
Clinical <- Clinical[match(colnames(x), Clinical$samplename),]

targets <- Alltargets$Gene[which(Alltargets$Type=="Amplification")]

FullReann <- read.table("FullReannotation.txt",
                        header=TRUE, sep="\t", quote="", comment.char="", stringsAsFactors=FALSE)
FullReann <- FullReann[-which(FullReann$Quality_score %in% c("", "A", "Bad", "No match")),]
targets <- toupper(targets)
FullReann$Gene_symbol <- toupper(FullReann$Gene_symbol)
targets %in% FullReann$Gene_symbol
FullReann <- FullReann[which(FullReann$Gene_symbol %in% targets),]
genelist <- targets[which(targets %in% FullReann$Gene_symbol)]

dups <- names(which(table(FullReann$Gene_symbol)>1))

## First, keep the 3 prime if present
for (i in dups) {
        ids <- which(FullReann$Gene_symbol == i)
        if (any(FullReann$Coding_zone[ids] == "3pUTR") & any(FullReann$Coding_zone[ids] == "5pUTR")) {
          FullReann <- FullReann[-which(FullReann$Gene_symbol==i & FullReann$Coding_zone == "5pUTR"),]
        }
}

dups <- names(which(table(FullReann$Gene_symbol)>1))

## Second, remove probes with SNPs
for (i in dups) {
        ids <- which(FullReann$Gene_symbol == i)
        if (any(FullReann$SNPs[ids] == "") & any(FullReann$SNPs[ids] != "")) {
          FullReann <- FullReann[-which(FullReann$Gene_symbol==i & FullReann$SNPs == ""),]
        }
}

dups <- names(which(table(FullReann$Gene_symbol)>1))

for (i in dups) {
        ids <- as.character(FullReann$Probe_id[which(FullReann$Gene_symbol == i)])

        tmp <- x[which(rownames(x) %in% ids),]
        id <- rownames(tmp)[which.max(apply(tmp, 1, IQR,na.rm=TRUE))]
        ids <- ids[-which(ids==id)]
        FullReann <- FullReann[-which(FullReann$Probe_id %in% ids),]
}
dups <- names(which(table(FullReann$Gene_symbol)>1))

Exp.targets <- x[which(rownames(x) %in% FullReann[,1]),]
FullReann <- FullReann[match(rownames(Exp.targets), FullReann[,1]),]
rownames(Exp.targets) <- FullReann$Gene_symbol

res.amp[["METABRIC_Validation"]] <- get.r.squared(Exp.targets,
                                                  targets, Clinical,
                          type="Amplifications", study="METABRIC_Validation")

targets <- Alltargets$Gene[which(Alltargets$Type=="Deletion")]
FullReann <- read.table("FullReannotation.txt",
                        header=TRUE, sep="\t", quote="", comment.char="", stringsAsFactors=FALSE)
FullReann <- FullReann[-which(FullReann$Quality_score %in% c("", "A", "Bad", "No match")),]
targets <- toupper(targets)
FullReann$Gene_symbol <- toupper(FullReann$Gene_symbol)
targets %in% FullReann$Gene_symbol
FullReann <- FullReann[which(FullReann$Gene_symbol %in% targets),]
genelist <- targets[which(targets %in% FullReann$Gene_symbol)]

dups <- names(which(table(FullReann$Gene_symbol)>1))

## First, keep the 3 prime if present
for (i in dups) {
        ids <- which(FullReann$Gene_symbol == i)
        if (any(FullReann$Coding_zone[ids] == "3pUTR") & any(FullReann$Coding_zone[ids] == "5pUTR")) {
          FullReann <- FullReann[-which(FullReann$Gene_symbol==i & FullReann$Coding_zone == "5pUTR"),]
        }
}

dups <- names(which(table(FullReann$Gene_symbol)>1))

## Second, remove probes with SNPs
for (i in dups) {
        ids <- which(FullReann$Gene_symbol == i)
        if (any(FullReann$SNPs[ids] == "") & any(FullReann$SNPs[ids] != "")) {
          FullReann <- FullReann[-which(FullReann$Gene_symbol==i & FullReann$SNPs == ""),]
        }
}

dups <- names(which(table(FullReann$Gene_symbol)>1))

for (i in dups) {
        ids <- as.character(FullReann$Probe_id[which(FullReann$Gene_symbol == i)])

        tmp <- x[which(rownames(x) %in% ids),]
        id <- rownames(tmp)[which.max(apply(tmp, 1, IQR,na.rm=TRUE))]
        ids <- ids[-which(ids==id)]
        FullReann <- FullReann[-which(FullReann$Probe_id %in% ids),]
}
dups <- names(which(table(FullReann$Gene_symbol)>1))

Exp.targets <- x[which(rownames(x) %in% FullReann[,1]),]
FullReann <- FullReann[match(rownames(Exp.targets), FullReann[,1]),]
rownames(Exp.targets) <- FullReann$Gene_symbol
    res.del[["METABRIC_Validation"]] <- get.r.squared(Exp.targets,
                                                      targets, Clinical,
                          type="Deletions", study="METABRIC_Validation")


##################################################################
##################################################################
## Second Batch of studies
##################################################################
##################################################################

All.Clinical <- read.table(file="SignaturesSecond.Batch.txt",   header=TRUE, sep="\t")

keep <- read.table("second_batch_Sample2keep.txt", header=TRUE, sep="\t")
All.Clinical <- All.Clinical[which(All.Clinical[,1] %in% keep[,1]),]

studies <- read.table("ClinicalTrials.txt", sep="\t", header=T, stringsAsFactors=F)
load("ClinicalTrialsExpressionData.RData")
names(all.data) <- studies$GEONumber
for (i in 1:length(all.data)) {
i <- names(all.data)[[i]]
library(Biobase)
x <- exprs(all.data[[i]])
annot <- fData(all.data[[i]])

    x <- x[which(rownames(x) %in% annot[,1]),]
    annot <- annot[which(annot[,1] %in% rownames(x)),]
    annot <- annot[match(rownames(x), annot[,1]),]

    if (mean(rownames(x) == annot[,1]) !=1) stop()
    rownames(x) <- annot$'Gene Symbol'
    Clinical <- All.Clinical[which(All.Clinical$study == i),]
    x <- x[,which(colnames(x) %in% Clinical$samplename)]
    Clinical <- Clinical[match(colnames(x), Clinical$samplename),]
   if (nrow(Clinical) > 0) {
if (Clinical$study[1]=="GSE25066") st <- "MDACC Hatzis"
if (Clinical$study[1]=="GSE45255") st <- "IRB/JRH/NUH"
if (Clinical$study[1]=="GSE22093") st <- "MDACC/IGR"
if (Clinical$study[1]=="GSE16446") st <- "TOP trial"
if (Clinical$study[1]=="GSE20271") st <- "MDACC T/FAC trial"

    targets <- Alltargets$Gene[which(Alltargets$Type=="Amplification")]
    res.amp[[st]] <- get.r.squared(x, targets, Clinical,
                              type="Amplifications", study=st)
    targets <- Alltargets$Gene[which(Alltargets$Type=="Deletion")]
    res.del[[st]] <- get.r.squared(x, targets, Clinical,
                              type="Deletions", study=st)
}
}

all.amp <- NULL
for (i in 1:length(res.amp)) {
    tmp <- res.amp[[i]]$m1
    tmp <- data.frame(Gene=names(tmp), x=tmp)
    colnames(tmp)[2] <- names(res.amp)[i]
    all.amp <- merge(all.amp, tmp, all=T)
}
rownames(all.amp) <- all.amp[,1]
all.amp <- all.amp[,-1]
weights <- sapply(res.amp, function(x) x$N)
amp.score <- apply(all.amp, 1, function(x)
                   weighted.mean(x, w=weights, na.rm=T))

all.del <- NULL
for (i in 1:length(res.del)) {
    tmp <- res.del[[i]]$m1
    tmp <- data.frame(Gene=names(tmp), x=tmp)
    colnames(tmp)[2] <- names(res.del)[i]
    all.del <- merge(all.del, tmp, all=T)
}
rownames(all.del) <- all.del[,1]
all.del <- all.del[,-1]
del.score <- apply(all.del, 1, function(x)
                   weighted.mean(x, w=weights, na.rm=T))


amp.score <- data.frame(Gene=names(amp.score), amp.score=amp.score)
amp.score <- amp.score[order(amp.score$amp.score, decreasing=TRUE),]
del.score <- data.frame(Gene=names(del.score), del.score=del.score)
del.score <- del.score[order(del.score$del.score, decreasing=TRUE),]

write.table(amp.score, file="amp.score.txt", row.names=F, sep="\t", quote=F)
write.table(del.score, file="del.score.txt", row.names=F, sep="\t", quote=F)

TCGA.all.amp <- NULL
for (i in 1:length(res.amp)) {
    tmp <- res.amp[[i]]$m2
    tmp <- data.frame(Gene=names(tmp), x=tmp)
    colnames(tmp)[2] <- names(res.amp)[i]
    TCGA.all.amp <- merge(TCGA.all.amp, tmp, all=T)
}
rownames(TCGA.all.amp) <- TCGA.all.amp[,1]
TCGA.all.amp <- TCGA.all.amp[,-1]

TCGA.all.del <- NULL
for (i in 1:length(res.del)) {
    tmp <- res.del[[i]]$m2
    tmp <- data.frame(Gene=names(tmp), x=tmp)
    colnames(tmp)[2] <- names(res.del)[i]
    TCGA.all.del <- merge(TCGA.all.del, tmp, all=T)
}
rownames(TCGA.all.del) <- TCGA.all.del[,1]
TCGA.all.del <- TCGA.all.del[,-1]

mean(rownames(all.amp) == rownames(TCGA.all.amp))
mean(rownames(all.del) == rownames(TCGA.all.del))

diff.amp <- all.amp - TCGA.all.amp
diff.del <- all.del - TCGA.all.del

diff.amp.score <- apply(diff.amp, 1, function(x)
                   weighted.mean(x, w=weights, na.rm=T))
diff.del.score <- apply(diff.del, 1, function(x)
                   weighted.mean(x, w=weights, na.rm=T))

diff.amp.score <- data.frame(Gene=names(diff.amp.score),
                             diff.amp.score=diff.amp.score)
diff.amp.score <- diff.amp.score[order(diff.amp.score$diff.amp.score,
                                       decreasing=TRUE),]
diff.del.score <- data.frame(Gene=names(diff.del.score),
                             diff.del.score=diff.del.score)
diff.del.score <- diff.del.score[order(diff.del.score$diff.del.score,
                                       decreasing=TRUE),]

write.table(diff.amp.score, file="diff.amp.score.txt",
            row.names=F, sep="\t", quote=F)
write.table(diff.del.score, file="diff.del.score.txt",
            row.names=F, sep="\t", quote=F)


All.Clinical <- read.table(file="SignaturesFirst.Batch.txt",
                           header=TRUE, sep="\t")
keep <- read.table("first_batch_Samples2keep.txt", header=TRUE, sep="\t")
All.Clinical <- All.Clinical[which(All.Clinical[,1] %in% keep[,1]),]
TCGA.Clinical <- subset(All.Clinical, study=="TCGA")
TCGA.Clinical <- TCGA.Clinical[which(TCGA.Clinical[,1] %in% colnames(TCGA.voom)),]
TCGA.Clinical <- TCGA.Clinical[match(colnames(TCGA.voom), TCGA.Clinical[,1]),]
Metabric.Clinical <- All.Clinical[grep("METABRIC", All.Clinical$study),]
Met <- cbind(DS, VS)
Metabric.Clinical <- Metabric.Clinical[match(colnames(Met), Metabric.Clinical[,1]),]
FullReann <- read.table("FullReannotation.txt",
                        header=TRUE, sep="\t", quote="", comment.char="", stringsAsFactors=FALSE)
FullReann$Gene_symbol <- toupper(FullReann$Gene_symbol)
Met <- Met[which(rownames(Met) %in% FullReann[,1]),]
FullReann <- FullReann[match(rownames(Met), FullReann[,1]),]
rownames(Met) <- FullReann$Gene_symbol

coliCluster <- c('#FF5500', '#00EE76', '#CD3278', '#00C5CD', '#8B0000',
                '#FFFF40', '#0000CD', '#FFAA00', '#EE82EE', '#7D26CD')

pdf("../TargetsBoxplots.pdf", width=10, height=40)
par(mfrow=c(10,2))
i <- 1
counter <- 1
while (counter <=20) {
    gene <- as.character(amp.score$Gene[i])
    m <- Met[which(rownames(Met)==gene),]
    if (!is.null(nrow(m))) {
        m <- m[which.max(apply(m, 1, IQR, na.rm=TRUE)),]
    }
    tc <- TCGA.voom[which(rownames(TCGA.voom)==gene),]
    if (!is.null(nrow(tc))) {
        tc <- tc[which.max(apply(tc, 1, IQR, na.rm=TRUE)),]
    }
    if (length(m) > 0 & length(tc)>0) {
        m <- scale(m)
        tc <- scale(tc)
        boxplot(m ~ Metabric.Clinical$iC10, col=coliCluster,
            main="Metabric Samples", ylab=paste(gene, "Expression"))
        boxplot(tc ~ TCGA.Clinical$iC10, col=coliCluster,
            main="TCGA Samples", ylab=paste(gene, "Expression"))
        counter <- counter + 1
    }
    i <- i + 1

}
i <- 1
counter <- 1

while (counter <=20) {
    gene <- as.character(del.score$Gene[i])
    m <- Met[which(rownames(Met)==gene),]
    if (!is.null(nrow(m))) {
        m <- m[which.max(apply(m, 1, IQR, na.rm=TRUE)),]
    }
    tc <- TCGA.voom[which(rownames(TCGA.voom)==gene),]
    if (!is.null(nrow(tc))) {
        tc <- tc[which.max(apply(tc, 1, IQR, na.rm=TRUE)),]
    }
    if (length(m) > 0 & length(tc)>0) {
        m <- scale(m)
        tc <- scale(tc)
        boxplot(m ~ Metabric.Clinical$iC10, col=coliCluster,
            main="Metabric Samples", ylab=paste(gene, "Expression"))
        boxplot(tc ~ TCGA.Clinical$iC10, col=coliCluster,
                main="TCGA Samples", ylab=paste(gene, "Expression"))
        counter <- counter + 1
    }
    i <- i + 1
}
dev.off()
