# Supplementary material for: Genome-driven integrated classification of breast cancer validated in over 7,500 samples
Source: Genome Biol. 2014 Aug 28;15(8):431. doi: 10.1186/s13059-014-0431-1 (PMC4166472; doi:10.1186/s13059-014-0431-1)
Supplement: Additional file 17: — Annotated R and Stata code for reproduction of reported analyses. [file 13059_2014_431_MOESM17_ESM.zip › TCGA_Reproducibility.R]

set.seed(34234)
source("classifier_functions.R")

########################################
########################################
## TCGA in detail
########################################
########################################
load(file="TCGA.voom.onlyTumours.RData")

## Let's remove two cases that are not primary
ids <- which(colnames(TCGA.voom) %in% c("UNCID_437796.TCGA-E2-A15A-06A-11R-A12D-07.110718_UNC12-SN629_0110_AB0AR8ABXX.5.trimmed.annotated.gene.quantification.txt",
                                "UNCID_487264.TCGA-E2-A15K-06A-11R-A12P-07.110706_UNC12-SN629_0107_BD0DKWABXX.8.trimmed.annotated.gene.quantification.txt"))
TCGA.voom <- TCGA.voom[,-ids]

setwd("./TCGA_CNA/36ab317e-bae5-4fab-a2bc-9ae71b8bb49a/CNV_SNP_Array/BI__Genome_Wide_SNP_6/Level_3/")
allF <- dir(pattern="nocnv_hg18.seg.txt")
TCGA.CNA <- NULL

for (i in allF) {
    feo <- read.table(i, header=TRUE, sep="\t", comment.char="", quote="", stringsAsFactors=F)
    TCGA.CNA <- rbind(TCGA.CNA, feo)
    cat(i, " done\n")
}

exp.names <- colnames(TCGA.voom)
exp.names <- sapply(strsplit(exp.names, ".", fixed=TRUE), function(x) x[2])
exp.names <- sapply(strsplit(exp.names, "-", fixed=TRUE), function(x) paste(x[1:3], collapse="-"))
cn.names <- unique(TCGA.CNA$barcode)
cn.names <- cn.names[grep("-01A-", cn.names)]
keep.barcodes <- cn.names
cn.names <- sapply(strsplit(cn.names, "-", fixed=TRUE), function(x) paste(x[1:3], collapse="-"))
common.samples <- intersect(exp.names, cn.names)
Y <- TCGA.voom
colnames(Y) <- exp.names
Y <- Y[,which(colnames(Y) %in% common.samples)]
X <- TCGA.CNA
X$ID <- sapply(strsplit(as.character(X$barcode),
                        "-", fixed=TRUE),
               function(x) paste(x[1:3],
                                 collapse="-"))
X <- X[,c('ID', 'chromosome', 'start', 'stop',
          'num.mark', 'seg.mean')]
colnames(X)[c(2:4)] <- c("chromosome_name",
                         "loc.start", "loc.end")
X$chromosome_name <- as.character(X$chromosome_name)
X$chromosome_name[which(X$chromosome_name=="X")] <- 23
X$chromosome_name <- as.numeric(X$chromosome_name)
X <- X[order(X$ID, X$chromosome_name, X$loc.start),]

X <- X[which(X$ID %in% common.samples),]

## Classification

gof <- list()
library(iC10)
features <- matchFeatures(Exp=Y, Exp.by.feat="gene")
features <- normalizeFeatures(features, "scale")
res <- iC10(features)
gof[['Exp']] <- goodnessOfFit(res)
TCGA <- data.frame(ID=names(res$class),
                   ic10.Exp=res$class)
features <- matchFeatures(CN=X, Exp=Y,
                          CN.by.feat="probe",
                          ref="hg18",
                          Exp.by.feat="gene")
features <- normalizeFeatures(features, "scale")
res <- iC10(features)
gof[['CNExp']] <- goodnessOfFit(res)
tmp <- data.frame(ID=names(res$class),
                   ic10.CNExp=res$class)
TCGA <- merge(TCGA, tmp)

write.table(TCGA, file="TCGA_Exp_CNExp.txt", row.names=F, quote=F, sep="\t")

## Compare classifications with RNA-seq and array

setwd("./TCGA_Expression/")
allF <- dir()
s.names <- c()
feo <- read.table(allF[1], header=FALSE, sep="\t", comment.char="", quote="", stringsAsFactors=F)
feo <- feo[-c(1,2),]
microarr <- data.frame(Gene=feo$V1)

for (i in allF) {
    feo <- read.table(i, header=FALSE, sep="\t", comment.char="", quote="", stringsAsFactors=F)
    this.name <- feo[1,'V2']
    s.names <- c(s.names, this.name)
    feo <- feo[-c(1,2),]
    tmp <- data.frame(Gene=feo$V1, as.numeric(feo$V2))
    colnames(tmp)[2] <- this.name
    microarr <- merge(microarr, tmp)
    cat(i, " done\n")
}

ids <- which(colnames(microarr) %in%
             c("TCGA-E2-A15A-06A-11R-A12D-07",
               "TCGA-E2-A15K-06A-11R-A12P-07"))
microarr <- microarr[,-ids]

rownames(microarr) <- microarr[,1]
microarr <- as.matrix(microarr[,-1])
microarr <- microarr[,grep("-01A-", colnames(microarr))]
exp.names <- sapply(strsplit(colnames(microarr),
                        "-", fixed=TRUE),
               function(x) paste(x[1:3],
                                 collapse="-"))
colnames(microarr) <- exp.names
common.names <- intersect(colnames(microarr),
                          colnames(Y))

microarr <- microarr[,which(colnames(microarr) %in% common.names)]
Y2 <- Y[,which(colnames(Y) %in% common.names)]
Y2 <- Y2[,match(colnames(microarr), colnames(Y2))]

gof <- list()
features <- matchFeatures(Exp=microarr,
                          Exp.by.feat="gene")
features <- normalizeFeatures(features, "scale")
res <- iC10(features)
gof[['array']] <- goodnessOfFit(res)
plat.comp <- data.frame(ID=names(res$class),
                   ic10.array=res$class)

features <- matchFeatures(Exp=Y2,
                          Exp.by.feat="gene")
features <- normalizeFeatures(features, "scale")
res <- iC10(features)
gof[['RNAseq']] <- goodnessOfFit(res)

tmp <- data.frame(ID=names(res$class),
                   ic10.RNAseq=res$class)
plat.comp <- merge(plat.comp, tmp)

tmp <- pam50(microarr)
tmp <- data.frame(ID=names(tmp), pam50.array=tmp)
plat.comp <- merge(plat.comp, tmp)
tmp <- pam50(Y2)
tmp <- data.frame(ID=names(tmp), pam50.RNAseq=tmp)
plat.comp <- merge(plat.comp, tmp)

tmp <- ThreeGene(microarr)
tmp <- data.frame(ID=names(tmp),
                  threeGenes.array=tmp)
plat.comp <- merge(plat.comp, tmp)
tmp <- ThreeGene(Y2)
tmp <- data.frame(ID=names(tmp),
                  threeGenes.RNAseq=tmp)
plat.comp <- merge(plat.comp, tmp)


write.table(plat.comp, file="TCGA_plat.comp.txt", row.names=F, quote=F, sep="\t")
