# Supplementary material for: Genome-driven integrated classification of breast cancer validated in over 7,500 samples
Source: Genome Biol. 2014 Aug 28;15(8):431. doi: 10.1186/s13059-014-0431-1 (PMC4166472; doi:10.1186/s13059-014-0431-1)
Supplement: Additional file 17: — Annotated R and Stata code for reproduction of reported analyses. [file 13059_2014_431_MOESM17_ESM.zip › TCGAGWPlot.R]

setwd("./TCGA_CNA/36ab317e-bae5-4fab-a2bc-9ae71b8bb49a/CNV_SNP_Array/BI__Genome_Wide_SNP_6/Level_3/")
allF <- dir(pattern="nocnv_hg18.seg.txt")
TCGA.CNA <- NULL

for (i in allF) {
    feo <- read.table(i, header=TRUE, sep="\t", comment.char="", quote="", stringsAsFactors=F)
    TCGA.CNA <- rbind(TCGA.CNA, feo)
    cat(i, " done\n")
}

load("TCGA.voom.onlyTumours.RData")

exp.names <- colnames(TCGA.voom)
exp.names <- sapply(strsplit(exp.names, ".", fixed=TRUE), function(x) x[2])
exp.names <- sapply(strsplit(exp.names, "-", fixed=TRUE), function(x) paste(x[1:4], collapse="-"))
cn.names <- unique(TCGA.CNA$barcode)
cn.names <- cn.names[grep("-01A-", cn.names)]
keep.barcodes <- cn.names
cn.names <- sapply(strsplit(cn.names, "-", fixed=TRUE), function(x) paste(x[1:4], collapse="-"))
length(intersect(exp.names, cn.names))
Y <- TCGA.voom
colnames(Y) <- exp.names
X <- TCGA.CNA[which(TCGA.CNA$barcode %in% keep.barcodes),]
X$ID <- sapply(strsplit(as.character(X$barcode), "-", fixed=TRUE), function(x) paste(x[1:4], collapse="-"))
X <- X[,c('ID', 'chromosome', 'start', 'stop', 'num.mark', 'seg.mean')]
colnames(X)[c(2:4)] <- c("chromosome_name", "loc.start", "loc.end")
X$chromosome_name <- as.character(X$chromosome_name)
X$chromosome_name[which(X$chromosome_name=="X")] <- 23
X$chromosome_name <- as.numeric(X$chromosome_name)
X <- X[order(X$ID, X$chromosome_name, X$loc.start),]
common.cols <- intersect(colnames(Y), unique(X$ID))
X <- X[which(X$ID %in% common.cols),]
Y <- Y[,which(colnames(Y) %in% common.cols)]

All.Clinical <- read.table(file="~/Documents/Projects/Metabric2/Classifier/OtherDatasets/SignaturesFirst.Batch.txt",   header=TRUE, sep="\t", stringsAsFactors=F)
All.Clinical <- All.Clinical[which(All.Clinical$study=="TCGA"),]


All.Clinical$samplename <- sapply(strsplit(All.Clinical$samplename, ".", fixed=TRUE), function(x) x[2])
All.Clinical$samplename <- sapply(strsplit(All.Clinical$samplename, "-", fixed=TRUE), function(x) paste(x[1:4], collapse="-"))

## Remove the ones duplicated

repes <- All.Clinical$samplename[duplicated(All.Clinical$samplename)]


## METABRIC

load("DataIPosInfo.RData")
Pos <- Pos[Chrom<24]
Chrom <- Chrom[Chrom<24]
max.Chrom <- tapply(Pos, Chrom, max)
Pos.abs <- Pos
for (i in 2:23) {
  Pos.abs[Chrom>=i] <- Pos.abs[Chrom>=i] + max.Chrom[i-1]
}

load("CNA1980.RData")
CNA$ID <- as.character(CNA$ID)
CNA <- CNA[CNA$chrom<24,]
load("Clinical1980.RData")

all.gains1 <- matrix(0, length(Chrom), 10)
all.losses1 <- matrix(0, length(Chrom), 10)
for (ic in 1:10) {
    ids <- as.character(Clinical$METABRIC_ID[which(Clinical$IntClustMemb==ic)])
    for (i in ids) {
        all.gains1[,ic] <- all.gains1[,ic] + 1 * (rep(CNA$call[CNA$ID==i], CNA$num.mark[CNA$ID==i]) == 1)
        all.losses1[,ic] <- all.losses1[,ic] + 1 * (rep(CNA$call[CNA$ID==i], CNA$num.mark[CNA$ID==i]) == -1)
        cat("i=", i, "\n")
  }
    all.gains1[,ic] <- all.gains1[,ic] / length(ids)
    all.losses1[,ic] <- all.losses1[,ic] / length(ids)
    all.losses1[,ic] <- -all.losses1[,ic]
    cat(ic, " done")
}
MB.G <- all.gains1
MB.L <- all.losses1


## TCGA
## Thresholds for gains/dels
X$call <- 0
X$call[which(X$seg.mean > 0.3)] <- 1
X$call[which(X$seg.mean < -0.5)] <- -1


library(GenomicRanges)
cp <- GRanges(seqnames=Chrom, IRanges(start=Pos, end=Pos))

all.gains1 <- matrix(0, length(Chrom), 10)
all.losses1 <- matrix(0, length(Chrom), 10)
for (ic in 1:10) {
    ids <- as.character(All.Clinical$samplename[which(All.Clinical$iC10==ic)])
    gc()
    gc()
    gc()
    part.gain <- matrix(0, length(Chrom), length(ids))
    part.loss <- matrix(0, length(Chrom), length(ids))
    counter <- 1
    for (i in ids) {
    	feo <- subset(X, X$ID==i)
	feo <- GRanges(seqnames=feo$chromosome_name, IRanges(start=feo$loc.start, end=feo$loc.end), call=feo$call)
	tmp <- findOverlaps(cp, feo)
	res <- rep(NA, length(cp))
	res[queryHits(tmp)] <- feo$call[subjectHits(tmp)]
        part.gain[,counter] <- 1 * (res == 1)
        part.loss[,counter] <- 1 * (res ==-1)
	counter <- counter + 1
        cat("i=", i, "\n")
  }
    all.gains1[,ic] <- apply(part.gain, 1, mean, na.rm=T)
    all.losses1[,ic] <- apply(part.loss, 1, mean, na.rm=T)
    all.losses1[,ic] <- -all.losses1[,ic]
    cat(ic, " done")
}
TCGA.G <- all.gains1
TCGA.L <- all.losses1
save(MB.G, MB.L, TCGA.G, TCGA.L, Pos, Pos.abs, Chrom, file="GWPlotMetTCGA.RData")

Clinical$Pam50Subtype[which(Clinical$Pam50Subtype=="NC")] <- NA
Clinical$Pam50Subtype <- factor(Clinical$Pam50Subtype)
coliClust <- c('#FF5500', '#00EE76', '#CD3278', '#00C5CD', '#8B0000',
                '#FFFF40', '#0000CD', '#FFAA00', '#EE82EE', '#7D26CD')
png("MetabricGWPlot.png", width=1200, height=2400)
layout(matrix(1:20, ncol=2, byrow=TRUE), width=c(1, 10))
par(mar=c(2,4,2,2), oma=c(4, 4, 0, 0))
for (ic in 1:10) {
    tmp <- table(Clinical$Pam50Subtype[Clinical$IntClustMemb==ic])
    tmp <- c(0, tmp)
    barplot(cbind(c(1, rep(0, 5)), prop.table(tmp)), axes=F,
        col=c(coliClust[ic], "#E41A1C", "#FB9A99", "#1F78B4", "#A6CEE3", "#66A61E"))
    mtext(side=2, text=ic, cex=2, adj=0.5, col=coliClust[ic])
    plot(MB.G[,ic]~Pos.abs, type="h", col="red", ylim=c(-1,1), axes=FALSE, xlab="",
     ylab="")
    lines(MB.L[,ic]~Pos.abs, type="h", col="blue")
    abline(v=Pos.abs[which(diff(Chrom)!=0)], lty=2)
    axis(2, at=c(-0.5, 0, 0.5), labels=c(0.5, 0, 0.5), cex.axis=2, las=2)
    chrom.pos <- tapply(Pos.abs, Chrom, median)
    box()
    cat(ic,  " done\n")
}
    axis(1, at=chrom.pos, labels=c(1:22, "X"), cex.axis=2)
dev.off()


All.Clinical <- read.table(file="SignaturesFirst.Batch.txt",   header=TRUE, sep="\t", stringsAsFactors=F)
All.Clinical <- All.Clinical[which(All.Clinical$study=="TCGA"),]


All.Clinical$samplename <- sapply(strsplit(All.Clinical$samplename, ".", fixed=TRUE), function(x) x[2])
All.Clinical$samplename <- sapply(strsplit(All.Clinical$samplename, "-", fixed=TRUE), function(x) paste(x[1:4], collapse="-"))

All.Clinical$pam50[which(All.Clinical$pam50=="NC")] <- NA
All.Clinical$pam50 <- factor(All.Clinical$pam50)


png("TCGAGWPlot.png", width=1200, height=2400)
layout(matrix(1:20, ncol=2, byrow=TRUE), width=c(1, 10))
par(mar=c(2,4,2,2), oma=c(4, 4, 0, 0))
for (ic in 1:10) {
    tmp <- table(All.Clinical$pam50[All.Clinical$iC10==ic])
    tmp <- c(0, tmp)
    barplot(cbind(c(1, rep(0, 5)), prop.table(tmp)), axes=F,
        col=c(coliClust[ic], "#E41A1C", "#FB9A99", "#1F78B4", "#A6CEE3", "#66A61E"))
    mtext(side=2, text=ic, cex=2, adj=0.5, col=coliClust[ic])
    plot(TCGA.G[,ic]~Pos.abs, type="h", col="red", ylim=c(-1,1), axes=FALSE, xlab="",
     ylab="")
    lines(TCGA.L[,ic]~Pos.abs, type="h", col="blue")
    abline(v=Pos.abs[which(diff(Chrom)!=0)], lty=2)
    axis(2, at=c(-0.5, 0, 0.5), labels=c(0.5, 0, 0.5), cex.axis=2, las=2)
    chrom.pos <- tapply(Pos.abs, Chrom, median)
    box()
    cat(ic,  " done\n")
}
    axis(1, at=chrom.pos, labels=c(1:22, "X"), cex.axis=2)
dev.off()


##################################################################
##################################################################
## Correlations
##################################################################
##################################################################

load("GWPlotMetTCGA.RData")

max.freq.MB <- apply(MB.G, 1, max)
max.freq.TCGA <- apply(TCGA.G, 1, max)
max.freq.MB.l <- apply(MB.L, 1, min)
max.freq.TCGA.l <- apply(TCGA.L, 1, min)
ids.g <- c(which(max.freq.MB>=0.33 |
               max.freq.TCGA>=0.33))
ids.l <- c(which(max.freq.MB.l<=-0.33 |
             max.freq.TCGA.l<=-0.33))


all.cors <- matrix(0, 10, 10)
for (i in 1:10) {
    for (j in 1:10) {
        all.cors[i,j] <- cor(c(MB.G[ids.g,i],
                               MB.L[ids.l,i]),
                          c(TCGA.G[ids.g,j],
                            TCGA.L[ids.l,j]),
                           use="pairwise.complete.obs", method="spearman")
     }
 }
write.table(all.cors,file="OtherDatasets/Cor_CN_MB_TCGA.txt", sep="\t")
